# Supplementary material for: Unraveling the genetic basis of general combining ability in CIMMYT elite bread wheat germplasm: implications for breeding strategies optimization
Source: Front Plant Sci. 2025 Oct 17;16:1675993. doi: 10.3389/fpls.2025.1675993 (PMC12575131; doi:10.3389/fpls.2025.1675993)
Supplement: Supplementary file 2 [file DataSheet2.xlsx]

## Sheet: Sheet1
Transcripts		Functions
TraesCS1A01G000600	sp|B0T336|ATPG_CAUSK	ATP synthase gamma chain				G
TraesCS1A01G000700	AT1G67520	3	lectin protein kinase family protein				G
TraesCS1A01G000800	sp|Q6CQE5|TAR1_KLULA	Protein TAR1				G
TraesCS1A01G000900	sp|A6UDD3|HGD_SINMW	Homogentisate 1,2-dioxygenase				G
TraesCS1A01G001000	sp|Q0CBX9|SRB8_ASPTN	Mediator of RNA polymerase II transcription subunit 12				G
TraesCS1A01G001100	sp|Q9A2V8|ATPG_CAUCR	ATP synthase gamma chain				G
TraesCS1A01G001200	AT4G01080	1	TRICHOME BIREFRINGENCE-LIKE 26				G
TraesCS1A01G001300	AT1G67520	2	lectin protein kinase family protein				G
TraesCS1A01G001400	AT1G05180	3	NAD(P)-binding Rossmann-fold superfamily protein				G
TraesCS1A01G001500	tr|A0A072TFR3|A0A072TFR3_MEDTR	Senescence-associated protein, putative				G
TraesCS1A01G001600	sp|Q23523|MED4_CAEEL	Mediator of RNA polymerase II transcription subunit 4				G
TraesCS1A01G001700	sp|A7NR50|RS14Z_ROSCS	30S ribosomal protein S14 type Z				G
TraesCS1A01G001800	tr|B6TFW5|B6TFW5_MAIZE	50S ribosomal protein L28	PF00830: Ribosomal L28 family	IPR001383: Ribosomal protein L28; IPR026569: Ribosomal protein L28/L24; IPR034704: L28p-like	GO:0003735 MF: structural constituent of ribosome;GO:0005622 CC: intracellular;GO:0005840 CC: ribosome;GO:0006412 BP: translation	G	PF00830	IPR001383; IPR026569; IPR034704	GO:0003735; GO:0005622; GO:0005840; GO:0006412
TraesCS1A01G001900	tr|A0A1E5V3R9|A0A1E5V3R9_9POAL	Peroxisomal membrane protein PEX14	PF04695: Peroxisomal membrane anchor protein (Pex14p) conserved region	IPR006785: Peroxisome membrane anchor protein Pex14p, N-terminal		G	PF04695	IPR006785
TraesCS1A01G002000	tr|A0A072UPV9|A0A072UPV9_MEDTR	RING-finger ubiquitin ligase	PF13639: Ring finger domain	IPR001841: Zinc finger, RING-type; IPR013083: Zinc finger, RING/FYVE/PHD-type	GO:0005515 MF: protein binding;GO:0008270 MF: zinc ion binding	G	PF13639	IPR001841; IPR013083	GO:0005515; GO:0008270
TraesCS1A01G002100	tr|A0A1D1XIT3|A0A1D1XIT3_9ARAE	Tripartite motif-containing protein 29				G
TraesCS1A01G002200	tr|A0A103XVT7|A0A103XVT7_CYNCS	Nucleic acid-binding, OB-fold		IPR012340: Nucleic acid-binding, OB-fold		G		IPR012340
TraesCS1A01G002300	tr|A9YWR5|A9YWR5_MEDTR	Endoribonuclease E-like protein				G
TraesCS1A01G002400	tr|A0A024FBX2|A0A024FBX2_9POAL	Cytochrome P450	PF00067: Cytochrome P450	IPR001128: Cytochrome P450; IPR002401: Cytochrome P450, E-class, group I	GO:0005506 MF: iron ion binding;GO:0016705 MF: oxidoreductase activity, acting on paired donors, with incorporation or reduction of molecular oxygen;GO:0020037 MF: heme binding;GO:0055114 BP: oxidation-reduction process	G	PF00067	IPR001128; IPR002401	GO:0005506; GO:0016705; GO:0020037; GO:0055114
TraesCS1A01G002500	tr|M8C406|M8C406_AEGTA	Phospholipid-transporting ATPase	PF16209: Phospholipid-translocating ATPase N-terminal; PF00122: E1-E2 ATPase; PF13246: Cation transport ATPase (P-type); PF16212: Phospholipid-translocating P-type ATPase C-terminal	IPR001757: P-type ATPase; IPR006539: P-type ATPase, subfamily IV; IPR008250: P-type ATPase, A domain; IPR018303: P-type ATPase, phosphorylation site; IPR023214: HAD-like domain; IPR023299: P-type ATPase, cytoplasmic domain N; IPR032630: P-type ATPase, C-terminal; IPR032631: P-type ATPase, N-terminal	GO:0000166 MF: nucleotide binding;GO:0000287 MF: magnesium ion binding;GO:0004012 MF: phospholipid-translocating ATPase activity;GO:0005524 MF: ATP binding;GO:0015914 BP: phospholipid transport;GO:0016021 CC: integral component of membrane;GO:0046872 MF: metal ion binding	G	PF16209; PF00122; PF13246; PF16212	IPR001757; IPR006539; IPR008250; IPR018303; IPR023214; IPR023299; IPR032630; IPR032631	GO:0000166; GO:0000287; GO:0004012; GO:0005524; GO:0015914; GO:0016021; GO:0046872
TraesCS1A01G002600	tr|M8CMX0|M8CMX0_AEGTA	Chaperone protein dnaJ 10	PF02892: BED zinc finger	IPR003441: NAC domain; IPR003656: Zinc finger, BED-type; IPR013087: Zinc finger C2H2-type	GO:0003676 MF: nucleic acid binding;GO:0003677 MF: DNA binding;GO:0006355 BP: regulation of transcription, DNA-templated	G	PF02892	IPR003441; IPR003656; IPR013087	GO:0003676; GO:0003677; GO:0006355
TraesCS1A01G002700	tr|R7WEV8|R7WEV8_AEGTA	Paired amphipathic helix protein Sin3	PF02671: Paired amphipathic helix repeat; PF08295: Sin3 family co-repressor; PF16879: C-terminal domain of Sin3a protein	IPR003822: Paired amphipathic helix; IPR013194: Histone deacetylase interacting domain; IPR031693: Sin3, C-terminal	GO:0006355 BP: regulation of transcription, DNA-templated	G	PF02671; PF08295; PF16879	IPR003822; IPR013194; IPR031693	GO:0006355
TraesCS1A01G002800	tr|A0A0B2ST43|A0A0B2ST43_GLYSO	Werner Syndrome-like exonuclease	PF01612: 3'-5' exonuclease	IPR002562: 3'-5' exonuclease domain; IPR012337: Ribonuclease H-like domain	GO:0003676 MF: nucleic acid binding;GO:0006139 BP: nucleobase-containing compound metabolic process;GO:0008408 MF: 3'-5' exonuclease activity	G	PF01612	IPR002562; IPR012337	GO:0003676; GO:0006139; GO:0008408
TraesCS1A01G002900	AT1G65790	1	receptor kinase 1	PF00069: Protein kinase domain	IPR000719: Protein kinase domain; IPR008271: Serine/threonine-protein kinase, active site; IPR011009: Protein kinase-like domain; IPR017441: Protein kinase, ATP binding site	GO:0004672 MF: protein kinase activity;GO:0005524 MF: ATP binding;GO:0006468 BP: protein phosphorylation	G	PF00069	IPR000719; IPR008271; IPR011009; IPR017441	GO:0004672; GO:0005524; GO:0006468
TraesCS1A01G003000	tr|A0A0U2JSD1|A0A0U2JSD1_ORYSA	NBS-LRR-like resistance protein		IPR032675: Leucine-rich repeat domain, L domain-like		G		IPR032675
TraesCS1A01G003100	AT5G17680	1	disease resistance protein (TIR-NBS-LRR class)	PF00931: NB-ARC domain	IPR002182: NB-ARC; IPR011991: Winged helix-turn-helix DNA-binding domain; IPR027417: P-loop containing nucleoside triphosphate hydrolase; IPR032675: Leucine-rich repeat domain, L domain-like	GO:0043531 MF: ADP binding	G	PF00931	IPR002182; IPR011991; IPR027417; IPR032675	GO:0043531
TraesCS1A01G003200	tr|K3YPZ2|K3YPZ2_SETIT	Protein ROOT HAIR DEFECTIVE 3 homolog	PF05879: Root hair defective 3 GTP-binding protein (RHD3)	IPR008803: RHD3/Sey1; IPR027417: P-loop containing nucleoside triphosphate hydrolase; IPR030386: GB1/RHD3-type guanine nucleotide-binding (G) domain	GO:0005525 MF: GTP binding	G	PF05879	IPR008803; IPR027417; IPR030386	GO:0005525
TraesCS1A01G003300	tr|Q6Q625|Q6Q625_WHEAT	Protein ROOT HAIR DEFECTIVE 3 homolog	PF05879: Root hair defective 3 GTP-binding protein (RHD3)	IPR008803: RHD3/Sey1		G	PF05879	IPR008803
TraesCS1A01G016200	tr|A0A0B4SVQ6|A0A0B4SVQ6_WHEAT	Disease resistance protein	PF00931: NB-ARC domain	IPR002182: NB-ARC; IPR011991: Winged helix-turn-helix DNA-binding domain; IPR027417: P-loop containing nucleoside triphosphate hydrolase; IPR032675: Leucine-rich repeat domain, L domain-like	GO:0043531 MF: ADP binding	G	PF00931	IPR002182; IPR011991; IPR027417; IPR032675	GO:0043531
TraesCS1A01G016300	tr|B5RHV3|B5RHV3_MUSBA	Protein kinase family protein	PF13947: Wall-associated receptor kinase galacturonan-binding; PF08488: Wall-associated kinase; PF00069: Protein kinase domain	IPR000152: EGF-type aspartate/asparagine hydroxylation site; IPR000719: Protein kinase domain; IPR000742: EGF-like domain; IPR001881: EGF-like calcium-binding domain; IPR008271: Serine/threonine-protein kinase, active site; IPR011009: Protein kinase-like domain; IPR013695: Wall-associated receptor kinase; IPR017441: Protein kinase, ATP binding site; IPR018097: EGF-like calcium-binding, conserved …	GO:0004672 MF: protein kinase activity;GO:0004674 MF: protein serine/threonine kinase activity;GO:0005509 MF: calcium ion binding;GO:0005515 MF: protein binding;GO:0005524 MF: ATP binding;GO:0006468 BP: protein phosphorylation;GO:0016021 CC: integral component of membrane;GO:0030247 MF: polysaccharide binding	G	PF13947; PF08488; PF00069	IPR000152; IPR000719; IPR000742; IPR001881; IPR008271; IPR011009; IPR013695; IPR017441; IPR018097; IPR025287	GO:0004672; GO:0004674; GO:0005509; GO:0005515; GO:0005524; GO:0006468; GO:0016021; GO:0030247
TraesCS1A01G016400	tr|Q2R8J2|Q2R8J2_ORYSJ	NBS-LRR disease resistance protein, putative, expressed	PF00931: NB-ARC domain	IPR002182: NB-ARC; IPR011991: Winged helix-turn-helix DNA-binding domain; IPR027417: P-loop containing nucleoside triphosphate hydrolase; IPR032675: Leucine-rich repeat domain, L domain-like	GO:0043531 MF: ADP binding	G	PF00931	IPR002182; IPR011991; IPR027417; IPR032675	GO:0043531
TraesCS1A01G016500	sp|Q9HCK8|CHD8_HUMAN	Chromodomain-helicase-DNA-binding protein 8				TE?
TraesCS1A01G016600	tr|B5RHV3|B5RHV3_MUSBA	Protein kinase family protein	PF13947: Wall-associated receptor kinase galacturonan-binding; PF07645: Calcium-binding EGF domain	IPR000152: EGF-type aspartate/asparagine hydroxylation site; IPR000719: Protein kinase domain; IPR000742: EGF-like domain; IPR001881: EGF-like calcium-binding domain; IPR011009: Protein kinase-like domain; IPR017441: Protein kinase, ATP binding site; IPR018097: EGF-like calcium-binding, conserved site; IPR025287: Wall-associated receptor kinase, galacturonan-binding domain	GO:0004672 MF: protein kinase activity;GO:0005509 MF: calcium ion binding;GO:0005515 MF: protein binding;GO:0005524 MF: ATP binding;GO:0006468 BP: protein phosphorylation;GO:0030247 MF: polysaccharide binding	G	PF13947; PF07645	IPR000152; IPR000719; IPR000742; IPR001881; IPR011009; IPR017441; IPR018097; IPR025287	GO:0004672; GO:0005509; GO:0005515; GO:0005524; GO:0006468; GO:0030247
TraesCS1A01G016700	sp|P93194|RPK1_IPONI	Receptor-like protein kinase	PF00069: Protein kinase domain	IPR000719: Protein kinase domain; IPR008271: Serine/threonine-protein kinase, active site; IPR011009: Protein kinase-like domain	GO:0004672 MF: protein kinase activity;GO:0005524 MF: ATP binding;GO:0006468 BP: protein phosphorylation	G	PF00069	IPR000719; IPR008271; IPR011009	GO:0004672; GO:0005524; GO:0006468
TraesCS1A01G016800	tr|Q6WSC2|Q6WSC2_ORYSI	Glutathione S-transferase	PF13417: Glutathione S-transferase, N-terminal domain; PF00043: Glutathione S-transferase, C-terminal domain	IPR004045: Glutathione S-transferase, N-terminal; IPR004046: Glutathione S-transferase, C-terminal; IPR010987: Glutathione S-transferase, C-terminal-like; IPR012336: Thioredoxin-like fold	GO:0005515 MF: protein binding	G	PF13417; PF00043	IPR004045; IPR004046; IPR010987; IPR012336	GO:0005515
TraesCS1A01G016900	tr|A0A1D5S3X7|A0A1D5S3X7_WHEAT	Phosphatidate cytidylyltransferase	PF01148: Cytidylyltransferase family	IPR000374: Phosphatidate cytidylyltransferase; IPR016720: Phosphatidate cytidylyltransferase, eukaryota	GO:0004605 MF: phosphatidate cytidylyltransferase activity;GO:0016020 CC: membrane;GO:0016772 MF: transferase activity, transferring phosphorus-containing groups	G	PF01148	IPR000374; IPR016720	GO:0004605; GO:0016020; GO:0016772
TraesCS1A01G017000	AT2G43410	4	RNA binding protein	PF00076: RNA recognition motif	(a	k	a	RRM, RBD, or RNP domain)	IPR000504: RNA recognition motif domain	GO:0003676 MF: nucleic acid binding	G	PF00076	IPR000504	GO:0003676
TraesCS1A01G017100	tr|R7W6C6|R7W6C6_AEGTA	Disease resistance protein RPM1				G
TraesCS1A01G017200	tr|N1QWT2|N1QWT2_AEGTA	Serine/threonine-protein kinase	PF01453: D-mannose binding lectin; PF08276: PAN-like domain; PF00069: Protein kinase domain	IPR000719: Protein kinase domain; IPR001480: Bulb-type lectin domain; IPR003609: PAN/Apple domain; IPR008271: Serine/threonine-protein kinase, active site; IPR011009: Protein kinase-like domain; IPR017441: Protein kinase, ATP binding site; IPR024171: S-receptor-like serine/threonine-protein kinase	GO:0004672 MF: protein kinase activity;GO:0004674 MF: protein serine/threonine kinase activity;GO:0005524 MF: ATP binding;GO:0006468 BP: protein phosphorylation	G	PF01453; PF08276; PF00069	IPR000719; IPR001480; IPR003609; IPR008271; IPR011009; IPR017441; IPR024171	GO:0004672; GO:0004674; GO:0005524; GO:0006468
TraesCS1A01G017300	tr|Q9FUE4|Q9FUE4_ORYSJ	Glutathione S-transferase	PF13417: Glutathione S-transferase, N-terminal domain; PF00043: Glutathione S-transferase, C-terminal domain	IPR004045: Glutathione S-transferase, N-terminal; IPR004046: Glutathione S-transferase, C-terminal; IPR010987: Glutathione S-transferase, C-terminal-like; IPR012336: Thioredoxin-like fold	GO:0005515 MF: protein binding	G	PF13417; PF00043	IPR004045; IPR004046; IPR010987; IPR012336	GO:0005515
TraesCS1A01G017400	tr|Q6WSC2|Q6WSC2_ORYSI	Glutathione S-transferase	PF13417: Glutathione S-transferase, N-terminal domain; PF00043: Glutathione S-transferase, C-terminal domain	IPR004045: Glutathione S-transferase, N-terminal; IPR004046: Glutathione S-transferase, C-terminal; IPR010987: Glutathione S-transferase, C-terminal-like; IPR012336: Thioredoxin-like fold	GO:0005515 MF: protein binding	G	PF13417; PF00043	IPR004045; IPR004046; IPR010987; IPR012336	GO:0005515
TraesCS1A01G017500	AT3G50160	1	transmembrane protein, putative (DUF247)	PF03140: Plant protein of unknown function	IPR004158: Protein of unknown function DUF247, plant		G	PF03140	IPR004158
TraesCS1A01G017600	AT3G50150	1	transmembrane protein, putative (DUF247)	PF03140: Plant protein of unknown function	IPR004158: Protein of unknown function DUF247, plant		G	PF03140	IPR004158
TraesCS1A01G017700	sp|P93194|RPK1_IPONI	Receptor-like protein kinase	PF13947: Wall-associated receptor kinase galacturonan-binding; PF07645: Calcium-binding EGF domain; PF07714: Protein tyrosine kinase	IPR000152: EGF-type aspartate/asparagine hydroxylation site; IPR000719: Protein kinase domain; IPR000742: EGF-like domain; IPR001245: Serine-threonine/tyrosine-protein kinase, catalytic domain; IPR001881: EGF-like calcium-binding domain; IPR008271: Serine/threonine-protein kinase, active site; IPR009030: Growth factor receptor cysteine-rich domain; IPR011009: Protein kinase-like domain; IPR017441…	GO:0004672 MF: protein kinase activity;GO:0005509 MF: calcium ion binding;GO:0005515 MF: protein binding;GO:0005524 MF: ATP binding;GO:0006468 BP: protein phosphorylation;GO:0030247 MF: polysaccharide binding	G	PF13947; PF07645; PF07714	IPR000152; IPR000719; IPR000742; IPR001245; IPR001881; IPR008271; IPR009030; IPR011009; IPR017441; IPR018097; IPR025287	GO:0004672; GO:0005509; GO:0005515; GO:0005524; GO:0006468; GO:0030247
TraesCS1A01G017800	AT5G38350	1	Disease resistance protein (NBS-LRR class) family	PF00931: NB-ARC domain	IPR002182: NB-ARC; IPR011991: Winged helix-turn-helix DNA-binding domain; IPR027417: P-loop containing nucleoside triphosphate hydrolase; IPR032675: Leucine-rich repeat domain, L domain-like	GO:0043531 MF: ADP binding	G	PF00931	IPR002182; IPR011991; IPR027417; IPR032675	GO:0043531
TraesCS1A01G017900	tr|Q9XHQ2|Q9XHQ2_HORVU	Receptor-like kinase	PF13947: Wall-associated receptor kinase galacturonan-binding; PF00069: Protein kinase domain	IPR000719: Protein kinase domain; IPR008271: Serine/threonine-protein kinase, active site; IPR011009: Protein kinase-like domain; IPR017441: Protein kinase, ATP binding site; IPR025287: Wall-associated receptor kinase, galacturonan-binding domain	GO:0004672 MF: protein kinase activity;GO:0005524 MF: ATP binding;GO:0006468 BP: protein phosphorylation;GO:0030247 MF: polysaccharide binding	G	PF13947; PF00069	IPR000719; IPR008271; IPR011009; IPR017441; IPR025287	GO:0004672; GO:0005524; GO:0006468; GO:0030247
TraesCS1A01G018000	tr|Q6PRE0|Q6PRE0_WHEAT	Receptor-like kinase protein	PF00069: Protein kinase domain	IPR000719: Protein kinase domain; IPR008271: Serine/threonine-protein kinase, active site; IPR011009: Protein kinase-like domain; IPR017441: Protein kinase, ATP binding site	GO:0004672 MF: protein kinase activity;GO:0005524 MF: ATP binding;GO:0006468 BP: protein phosphorylation	G	PF00069	IPR000719; IPR008271; IPR011009; IPR017441	GO:0004672; GO:0005524; GO:0006468
TraesCS1A01G018100	tr|M8BRL2|M8BRL2_AEGTA	Serine/threonine-protein kinase	PF01453: D-mannose binding lectin; PF00954: S-locus glycoprotein domain; PF08276: PAN-like domain; PF00069: Protein kinase domain	IPR000719: Protein kinase domain; IPR000858: S-locus glycoprotein domain; IPR001480: Bulb-type lectin domain; IPR003609: PAN/Apple domain; IPR008271: Serine/threonine-protein kinase, active site; IPR011009: Protein kinase-like domain; IPR017441: Protein kinase, ATP binding site; IPR024171: S-receptor-like serine/threonine-protein kinase	GO:0004672 MF: protein kinase activity;GO:0004674 MF: protein serine/threonine kinase activity;GO:0005524 MF: ATP binding;GO:0006468 BP: protein phosphorylation;GO:0048544 BP: recognition of pollen	G	PF01453; PF00954; PF08276; PF00069	IPR000719; IPR000858; IPR001480; IPR003609; IPR008271; IPR011009; IPR017441; IPR024171	GO:0004672; GO:0004674; GO:0005524; GO:0006468; GO:0048544
TraesCS1A01G018200	sp|Q9TV61|MYH1_PIG	Myosin-1				G
TraesCS1A01G018300	tr|A0A1D5S2X2|A0A1D5S2X2_WHEAT	Dirigent protein	PF03018: Dirigent-like protein	IPR004265: Plant disease resistance response protein		G	PF03018	IPR004265
TraesCS1A01G018400	tr|Q2R8J2|Q2R8J2_ORYSJ	NBS-LRR disease resistance protein, putative, expressed	PF00931: NB-ARC domain	IPR002182: NB-ARC; IPR011991: Winged helix-turn-helix DNA-binding domain; IPR027417: P-loop containing nucleoside triphosphate hydrolase; IPR032675: Leucine-rich repeat domain, L domain-like	GO:0043531 MF: ADP binding	G	PF00931	IPR002182; IPR011991; IPR027417; IPR032675	GO:0043531
TraesCS1A01G018500	tr|Q9XHQ2|Q9XHQ2_HORVU	Receptor-like kinase	PF13947: Wall-associated receptor kinase galacturonan-binding; PF00069: Protein kinase domain	IPR000719: Protein kinase domain; IPR008271: Serine/threonine-protein kinase, active site; IPR011009: Protein kinase-like domain; IPR017441: Protein kinase, ATP binding site; IPR025287: Wall-associated receptor kinase, galacturonan-binding domain	GO:0004672 MF: protein kinase activity;GO:0005524 MF: ATP binding;GO:0006468 BP: protein phosphorylation;GO:0030247 MF: polysaccharide binding	G	PF13947; PF00069	IPR000719; IPR008271; IPR011009; IPR017441; IPR025287	GO:0004672; GO:0005524; GO:0006468; GO:0030247
TraesCS1A01G018600	tr|Q8LPW7|Q8LPW7_WHEAT	Receptor-like kinase	PF00069: Protein kinase domain	IPR000719: Protein kinase domain; IPR008271: Serine/threonine-protein kinase, active site; IPR011009: Protein kinase-like domain; IPR017441: Protein kinase, ATP binding site	GO:0004672 MF: protein kinase activity;GO:0005524 MF: ATP binding;GO:0006468 BP: protein phosphorylation	G	PF00069	IPR000719; IPR008271; IPR011009; IPR017441	GO:0004672; GO:0005524; GO:0006468
TraesCS1A01G018700	tr|A0A1J6JWE1|A0A1J6JWE1_NICAT	Protein trichome birefringence	PF14416: PMR5 N terminal Domain; PF13839: GDSL/SGNH-like Acyl-Esterase family found in Pmr5 and Cas1p	IPR025846: PMR5 N-terminal domain; IPR026057: PC-Esterase		G	PF14416; PF13839	IPR025846; IPR026057
TraesCS1A01G018800	AT5G45530	1	transmembrane protein, putative (DUF594)	PF13968: Domain of unknown function (DUF4220); PF04578: Protein of unknown function, DUF594	IPR007658: Protein of unknown function DUF594; IPR025315: Domain of unknown function DUF4220		G	PF13968; PF04578	IPR007658; IPR025315
TraesCS1A01G018900	tr|B9N0B2|B9N0B2_POPTR	Zinc finger family protein		IPR013087: Zinc finger C2H2-type	GO:0003676 MF: nucleic acid binding	TE?		IPR013087	GO:0003676
TraesCS1A01G019000	tr|A0A1D5T1X1|A0A1D5T1X1_WHEAT	V-type proton ATPase proteolipid subunit	PF00137: ATP synthase subunit C	IPR000245: V-ATPase proteolipid subunit; IPR002379: V-ATPase proteolipid subunit C-like domain; IPR011555: V-ATPase proteolipid subunit C, eukaryotic	GO:0015078 MF: hydrogen ion transmembrane transporter activity;GO:0015991 BP: ATP hydrolysis coupled proton transport;GO:0033177 CC: proton-transporting two-sector ATPase complex, proton-transporting domain;GO:0033179 CC: proton-transporting V-type ATPase, V0 domain	G	PF00137	IPR000245; IPR002379; IPR011555	GO:0015078; GO:0015991; GO:0033177; GO:0033179
TraesCS1A01G019100	AT1G57790	1	F-box family protein	PF12937: F-box-like; PF03478: Protein of unknown function (DUF295)	IPR001810: F-box domain; IPR005174: Domain unknown function DUF295; IPR015943: WD40/YVTN repeat-like-containing domain	GO:0005515 MF: protein binding	TE?	PF12937; PF03478	IPR001810; IPR005174; IPR015943	GO:0005515
TraesCS1A01G019200	tr|M7ZVW4|M7ZVW4_TRIUA	Nuclear inhibitor of protein phosphatase 1	PF00498: FHA domain	IPR000253: Forkhead-associated (FHA) domain; IPR008984: SMAD/FHA domain	GO:0005515 MF: protein binding	G	PF00498	IPR000253; IPR008984	GO:0005515
TraesCS1A01G019300	tr|A0A0B2ST43|A0A0B2ST43_GLYSO	Werner Syndrome-like exonuclease	PF01612: 3'-5' exonuclease	IPR002562: 3'-5' exonuclease domain; IPR012337: Ribonuclease H-like domain	GO:0003676 MF: nucleic acid binding;GO:0006139 BP: nucleobase-containing compound metabolic process;GO:0008408 MF: 3'-5' exonuclease activity	G	PF01612	IPR002562; IPR012337	GO:0003676; GO:0006139; GO:0008408
TraesCS1A01G019400	AT3G06240	1	F-box family protein	PF12937: F-box-like	IPR001810: F-box domain	GO:0005515 MF: protein binding	TE?	PF12937	IPR001810	GO:0005515
TraesCS1A01G019500	tr|A0A166AF65|A0A166AF65_DAUCA	UDP-glycosyltransferase	PF00201: UDP-glucoronosyl and UDP-glucosyl transferase	IPR002213: UDP-glucuronosyl/UDP-glucosyltransferase	GO:0008152 BP: metabolic process;GO:0016758 MF: transferase activity, transferring hexosyl groups	G	PF00201	IPR002213	GO:0008152; GO:0016758
TraesCS1A01G019600	tr|A0A166AF65|A0A166AF65_DAUCA	UDP-glycosyltransferase	PF00201: UDP-glucoronosyl and UDP-glucosyl transferase	IPR002213: UDP-glucuronosyl/UDP-glucosyltransferase	GO:0008152 BP: metabolic process;GO:0016758 MF: transferase activity, transferring hexosyl groups	G	PF00201	IPR002213	GO:0008152; GO:0016758
TraesCS1A01G019700	tr|A0A1D5SKW4|A0A1D5SKW4_WHEAT	WAT1-related protein	PF00892: EamA-like transporter family	IPR000620: EamA domain	GO:0016020 CC: membrane;GO:0016021 CC: integral component of membrane	G	PF00892	IPR000620	GO:0016020; GO:0016021
TraesCS1A01G019800	tr|A0A1D5S283|A0A1D5S283_WHEAT	WAT1-related protein	PF00892: EamA-like transporter family	IPR000620: EamA domain	GO:0016020 CC: membrane;GO:0016021 CC: integral component of membrane	G	PF00892	IPR000620	GO:0016020; GO:0016021
TraesCS1A01G019900	tr|B9MXJ3|B9MXJ3_POPTR	Cytochrome P450 family protein	PF00067: Cytochrome P450	IPR001128: Cytochrome P450; IPR002401: Cytochrome P450, E-class, group I; IPR017972: Cytochrome P450, conserved site	GO:0005506 MF: iron ion binding;GO:0016705 MF: oxidoreductase activity, acting on paired donors, with incorporation or reduction of molecular oxygen;GO:0020037 MF: heme binding;GO:0055114 BP: oxidation-reduction process	G	PF00067	IPR001128; IPR002401; IPR017972	GO:0005506; GO:0016705; GO:0020037; GO:0055114
TraesCS1A01G020000	tr|A2YDH5|A2YDH5_ORYSI	Thionin				G
TraesCS1A01G020100	tr|A2YDH5|A2YDH5_ORYSI	Thionin				G
TraesCS1A01G020200	tr|A0A1D5S281|A0A1D5S281_WHEAT	WAT1-related protein	PF00892: EamA-like transporter family	IPR000620: EamA domain	GO:0016020 CC: membrane;GO:0016021 CC: integral component of membrane	G	PF00892	IPR000620	GO:0016020; GO:0016021
TraesCS1A01G020300	AT1G76950	1	Regulator of chromosome condensation (RCC1) family with FYVE zinc finger domain-containing protein	PF08381: Transcription factor regulating root and shoot growth via Pin3	IPR013591: Brevis radix (BRX) domain		G	PF08381	IPR013591
TraesCS1A01G020400	tr|Q9FHX1|Q9FHX1_ARATH	Regulator of chromosome condensation (RCC1) family with FYVE zinc finger domain	PF00415: Regulator of chromosome condensation (RCC1) repeat; PF01363: FYVE zinc finger; PF13713: Transcription factor BRX N-terminal domain; PF08381: Transcription factor regulating root and shoot growth via Pin3	IPR000306: FYVE zinc finger; IPR000408: Regulator of chromosome condensation, RCC1; IPR009091: Regulator of chromosome condensation 1/beta-lactamase-inhibitor protein II; IPR011011: Zinc finger, FYVE/PHD-type; IPR013083: Zinc finger, RING/FYVE/PHD-type; IPR013591: Brevis radix (BRX) domain; IPR017455: Zinc finger, FYVE-related; IPR027988: Transcription factor BREVIS RADIX, N-terminal domain	GO:0046872 MF: metal ion binding	G	PF00415; PF01363; PF13713; PF08381	IPR000306; IPR000408; IPR009091; IPR011011; IPR013083; IPR013591; IPR017455; IPR027988	GO:0046872
TraesCS1A01G020500	tr|Q5EWZ1|Q5EWZ1_WHEAT	Actin	PF00022: Actin	IPR004000: Actin family; IPR004001: Actin, conserved site; IPR020902: Actin/actin-like conserved site		G	PF00022	IPR004000; IPR004001; IPR020902
TraesCS1A01G020600	tr|M7ZD84|M7ZD84_TRIUA	Chaperone protein DnaJ	PF00226: DnaJ domain	IPR001623: DnaJ domain		G	PF00226	IPR001623
TraesCS1A01G020700	tr|B9H663|B9H663_POPTR	Phosphoinositide phosphatase family protein	PF02383: SacI homology domain	IPR002013: SAC domain	GO:0042578 MF: phosphoric ester hydrolase activity	G	PF02383	IPR002013	GO:0042578
TraesCS1A01G020800	tr|Q33AM7|Q33AM7_ORYSJ	Cytochrome P450 family protein, expressed	PF00067: Cytochrome P450	IPR001128: Cytochrome P450; IPR002401: Cytochrome P450, E-class, group I; IPR017972: Cytochrome P450, conserved site	GO:0005506 MF: iron ion binding;GO:0016705 MF: oxidoreductase activity, acting on paired donors, with incorporation or reduction of molecular oxygen;GO:0020037 MF: heme binding;GO:0055114 BP: oxidation-reduction process	G	PF00067	IPR001128; IPR002401; IPR017972	GO:0005506; GO:0016705; GO:0020037; GO:0055114
TraesCS1A01G020900	tr|M7YH44|M7YH44_TRIUA	Bowman-Birk type trypsin inhibitor				G
TraesCS1A01G021000	tr|Q9AVS2|Q9AVS2_PEA	Trypsin inhibitor	PF00228: Bowman-Birk serine protease inhibitor family	IPR000877: Proteinase inhibitor I12, Bowman-Birk	GO:0004867 MF: serine-type endopeptidase inhibitor activity;GO:0005576 CC: extracellular region	G	PF00228	IPR000877	GO:0004867; GO:0005576
TraesCS1A01G021100	tr|M8CRM6|M8CRM6_AEGTA	Anthocyanin 5-aromatic acyltransferase	PF02458: Transferase family	IPR003480: Transferase	GO:0016747 MF: transferase activity, transferring acyl groups other than amino-acyl groups	G	PF02458	IPR003480	GO:0016747
TraesCS1A01G021200	tr|G7IDC2|G7IDC2_MEDTR	Mechanosensitive ion channel family protein	PF00924: Mechanosensitive ion channel	IPR006685: Mechanosensitive ion channel MscS; IPR010920: LSM domain; IPR016688: Mechanosensitive ion channel MscS-like, plants/fungi	GO:0016020 CC: membrane;GO:0055085 BP: transmembrane transport	G	PF00924	IPR006685; IPR010920; IPR016688	GO:0016020; GO:0055085
TraesCS1A01G021300	AT1G80380	1	P-loop containing nucleoside triphosphate hydrolases superfamily protein				G
TraesCS1A01G021400	tr|Q84X88|Q84X88_VIGUU	Trypsin inhibitor	PF00228: Bowman-Birk serine protease inhibitor family	IPR000877: Proteinase inhibitor I12, Bowman-Birk	GO:0004867 MF: serine-type endopeptidase inhibitor activity;GO:0005576 CC: extracellular region	G	PF00228	IPR000877	GO:0004867; GO:0005576
TraesCS1A01G021500	tr|C6G8A7|C6G8A7_MAIZE	MYB transcription factor	PF00249: Myb-like DNA-binding domain; PF06640: P protein C-terminus	IPR001005: SANT/Myb domain; IPR009057: Homeobox domain-like; IPR010588: Myb-related protein P, C-terminal; IPR017930: Myb domain	GO:0003677 MF: DNA binding	G	PF00249; PF06640	IPR001005; IPR009057; IPR010588; IPR017930	GO:0003677
TraesCS1A01G021600	tr|B8XX43|B8XX43_HORVV	Cytochrome P450	PF00067: Cytochrome P450	IPR001128: Cytochrome P450; IPR002401: Cytochrome P450, E-class, group I; IPR017972: Cytochrome P450, conserved site	GO:0005506 MF: iron ion binding;GO:0016705 MF: oxidoreductase activity, acting on paired donors, with incorporation or reduction of molecular oxygen;GO:0020037 MF: heme binding;GO:0055114 BP: oxidation-reduction process	G	PF00067	IPR001128; IPR002401; IPR017972	GO:0005506; GO:0016705; GO:0020037; GO:0055114
TraesCS1A01G021700	tr|M7YIF8|M7YIF8_TRIUA	Disease resistance protein RPM1	PF00931: NB-ARC domain	IPR002182: NB-ARC; IPR011991: Winged helix-turn-helix DNA-binding domain; IPR027417: P-loop containing nucleoside triphosphate hydrolase; IPR032675: Leucine-rich repeat domain, L domain-like	GO:0043531 MF: ADP binding	G	PF00931	IPR002182; IPR011991; IPR027417; IPR032675	GO:0043531
TraesCS1A01G021800	tr|M7YIF8|M7YIF8_TRIUA	Disease resistance protein RPM1	PF00931: NB-ARC domain	IPR002182: NB-ARC; IPR011991: Winged helix-turn-helix DNA-binding domain; IPR027417: P-loop containing nucleoside triphosphate hydrolase; IPR032675: Leucine-rich repeat domain, L domain-like	GO:0043531 MF: ADP binding	G	PF00931	IPR002182; IPR011991; IPR027417; IPR032675	GO:0043531
TraesCS1A01G021900	tr|B8AC38|B8AC38_ORYSI	Aldo-keto reductase	PF00248: Aldo/keto reductase family	IPR018170: Aldo/keto reductase, conserved site; IPR020471: Aldo/keto reductase; IPR023210: NADP-dependent oxidoreductase domain	GO:0016491 MF: oxidoreductase activity;GO:0055114 BP: oxidation-reduction process	G	PF00248	IPR018170; IPR020471; IPR023210	GO:0016491; GO:0055114
TraesCS1D01G315600	AT1G28327	1	E3 ubiquitin-protein ligase	PF13923: Zinc finger, C3HC4 type (RING finger)	IPR001841: Zinc finger, RING-type; IPR013083: Zinc finger, RING/FYVE/PHD-type; IPR017907: Zinc finger, RING-type, conserved site	GO:0005515 MF: protein binding;GO:0008270 MF: zinc ion binding	G	PF13923	IPR001841; IPR013083; IPR017907	GO:0005515; GO:0008270
TraesCS1D01G315700	tr|M7YRB7|M7YRB7_TRIUA	Ribosomal protein L11 methyltransferase	PF06325: Ribosomal protein L11 methyltransferase (PrmA)	IPR004498: Ribosomal protein L11 methyltransferase; IPR029063: S-adenosyl-L-methionine-dependent methyltransferase	GO:0006479 BP: protein methylation;GO:0008276 MF: protein methyltransferase activity	G	PF06325	IPR004498; IPR029063	GO:0006479; GO:0008276
TraesCS1D01G315800	tr|B9H2S3|B9H2S3_POPTR	Protease-related family protein	PF13365: Trypsin-like peptidase domain	IPR009003: Peptidase S1, PA clan; IPR018152: Superoxide dismutase, copper/zinc, binding site	GO:0004784 MF: superoxide dismutase activity;GO:0055114 BP: oxidation-reduction process	G	PF13365	IPR009003; IPR018152	GO:0004784; GO:0055114
TraesCS1D01G315900	tr|A0A061EP28|A0A061EP28_THECC	Werner syndrome-like exonuclease, putative	PF01612: 3'-5' exonuclease	IPR002562: 3'-5' exonuclease domain; IPR012337: Ribonuclease H-like domain	GO:0003676 MF: nucleic acid binding;GO:0006139 BP: nucleobase-containing compound metabolic process;GO:0008408 MF: 3'-5' exonuclease activity	G	PF01612	IPR002562; IPR012337	GO:0003676; GO:0006139; GO:0008408
TraesCS1D01G316000	tr|A0A0B2SG13|A0A0B2SG13_GLYSO	Serine/threonine-protein phosphatase 7 long form like	PF10536: Plant mobile domain	IPR019557: Aminotransferase-like, plant mobile domain		TE?	PF10536	IPR019557
TraesCS1D01G316100	sp|B0KUA6|NHAA_PSEPG	Na(+)/H(+) antiporter NhaA				G
TraesCS1D01G316200	tr|G7K3K2|G7K3K2_MEDTR	DNA mismatch repair protein MutS	PF05192: MutS domain III; PF00488: MutS domain V	IPR000432: DNA mismatch repair protein MutS, C-terminal; IPR007696: DNA mismatch repair protein MutS, core; IPR007860: DNA mismatch repair protein MutS, connector domain; IPR011184: DNA mismatch repair MutS; IPR027417: P-loop containing nucleoside triphosphate hydrolase	GO:0005524 MF: ATP binding;GO:0006298 BP: mismatch repair;GO:0030983 MF: mismatched DNA binding	G	PF05192; PF00488	IPR000432; IPR007696; IPR007860; IPR011184; IPR027417	GO:0005524; GO:0006298; GO:0030983
TraesCS1D01G316300	tr|M7Z0P6|M7Z0P6_TRIUA	Blue copper protein	PF02298: Plastocyanin-like domain	IPR003245: Phytocyanin domain; IPR008972: Cupredoxin; IPR028871: Blue (type 1) copper protein, binding site	GO:0009055 MF: electron carrier activity	G	PF02298	IPR003245; IPR008972; IPR028871	GO:0009055
TraesCS1D01G316400	tr|M7Z0P6|M7Z0P6_TRIUA	Blue copper protein	PF02298: Plastocyanin-like domain	IPR003245: Phytocyanin domain; IPR008972: Cupredoxin	GO:0009055 MF: electron carrier activity	G	PF02298	IPR003245; IPR008972	GO:0009055
TraesCS1D01G316500	tr|M7Z0P6|M7Z0P6_TRIUA	Blue copper protein	PF02298: Plastocyanin-like domain	IPR003245: Phytocyanin domain; IPR008972: Cupredoxin; IPR028871: Blue (type 1) copper protein, binding site	GO:0009055 MF: electron carrier activity	G	PF02298	IPR003245; IPR008972; IPR028871	GO:0009055
TraesCS1D01G316600	tr|N1QTH2|N1QTH2_AEGTA	Tyrosine N-monooxygenase	PF14303: No apical meristem-associated C-terminal domain	IPR029466: No apical meristem-associated, C-terminal domain		G	PF14303	IPR029466
TraesCS1D01G316700	tr|M7Z0P6|M7Z0P6_TRIUA	Blue copper protein	PF02298: Plastocyanin-like domain	IPR003245: Phytocyanin domain; IPR008972: Cupredoxin; IPR028871: Blue (type 1) copper protein, binding site	GO:0009055 MF: electron carrier activity	G	PF02298	IPR003245; IPR008972; IPR028871	GO:0009055
TraesCS1D01G316800	tr|M7Z0P6|M7Z0P6_TRIUA	Blue copper protein	PF02298: Plastocyanin-like domain	IPR003245: Phytocyanin domain; IPR008972: Cupredoxin	GO:0009055 MF: electron carrier activity	G	PF02298	IPR003245; IPR008972	GO:0009055
TraesCS1D01G316900	tr|A0A1E5VKJ6|A0A1E5VKJ6_9POAL	Protein translation factor SUI1-like protein	PF01253: Translation initiation factor SUI1	IPR001950: SUI1 domain; IPR005874: Eukaryotic translation initiation factor SUI1	GO:0003743 MF: translation initiation factor activity;GO:0006413 BP: translational initiation	G	PF01253	IPR001950; IPR005874	GO:0003743; GO:0006413
TraesCS1D01G317000	AT1G50660	1	actin cytoskeleton-regulatory complex pan-like protein				G
TraesCS1D01G317100	tr|C1E593|C1E593_MICCC	Histone deacetylase	PF00850: Histone deacetylase domain	IPR000286: Histone deacetylase superfamily; IPR023801: Histone deacetylase domain		G	PF00850	IPR000286; IPR023801
TraesCS1D01G317200	tr|Q0Q5D1|Q0Q5D1_WHEAT	Protein kinase	PF00069: Protein kinase domain	IPR000719: Protein kinase domain; IPR008271: Serine/threonine-protein kinase, active site; IPR011009: Protein kinase-like domain; IPR017441: Protein kinase, ATP binding site	GO:0004672 MF: protein kinase activity;GO:0005524 MF: ATP binding;GO:0006468 BP: protein phosphorylation	G	PF00069	IPR000719; IPR008271; IPR011009; IPR017441	GO:0004672; GO:0005524; GO:0006468
TraesCS1D01G317300	tr|Q38767|Q38767_AEGTA	High molecular weight glutenin subunit		IPR016140: Bifunctional inhibitor/plant lipid transfer protein/seed storage helical domain		G		IPR016140
TraesCS1D01G317400	tr|H9XH64|H9XH64_TRIUA	Receptor kinase	PF00560: Leucine Rich Repeat; PF13855: Leucine rich repeat; PF00069: Protein kinase domain	IPR000719: Protein kinase domain; IPR001611: Leucine-rich repeat; IPR003591: Leucine-rich repeat, typical subtype; IPR008271: Serine/threonine-protein kinase, active site; IPR011009: Protein kinase-like domain; IPR017441: Protein kinase, ATP binding site; IPR032675: Leucine-rich repeat domain, L domain-like	GO:0004672 MF: protein kinase activity;GO:0005515 MF: protein binding;GO:0005524 MF: ATP binding;GO:0006468 BP: protein phosphorylation	G	PF00560; PF13855; PF00069	IPR000719; IPR001611; IPR003591; IPR008271; IPR011009; IPR017441; IPR032675	GO:0004672; GO:0005515; GO:0005524; GO:0006468
TraesCS1D01G317500	tr|H9XH64|H9XH64_TRIUA	Receptor kinase	PF08263: Leucine rich repeat N-terminal domain; PF00560: Leucine Rich Repeat; PF00069: Protein kinase domain	IPR000719: Protein kinase domain; IPR001611: Leucine-rich repeat; IPR003591: Leucine-rich repeat, typical subtype; IPR008271: Serine/threonine-protein kinase, active site; IPR011009: Protein kinase-like domain; IPR013210: Leucine-rich repeat-containing N-terminal, plant-type; IPR017441: Protein kinase, ATP binding site; IPR032675: Leucine-rich repeat domain, L domain-like	GO:0004672 MF: protein kinase activity;GO:0005515 MF: protein binding;GO:0005524 MF: ATP binding;GO:0006468 BP: protein phosphorylation	G	PF08263; PF00560; PF00069	IPR000719; IPR001611; IPR003591; IPR008271; IPR011009; IPR013210; IPR017441; IPR032675	GO:0004672; GO:0005515; GO:0005524; GO:0006468
TraesCS1D01G317600	AT3G25490	1	Protein kinase family protein	PF00069: Protein kinase domain	IPR000719: Protein kinase domain; IPR008271: Serine/threonine-protein kinase, active site; IPR011009: Protein kinase-like domain	GO:0004672 MF: protein kinase activity;GO:0005524 MF: ATP binding;GO:0006468 BP: protein phosphorylation	G	PF00069	IPR000719; IPR008271; IPR011009	GO:0004672; GO:0005524; GO:0006468
TraesCS1D01G317700	tr|W5AFB4|W5AFB4_WHEAT	Peroxidase	PF00141: Peroxidase	IPR000823: Plant peroxidase; IPR002016: Haem peroxidase, plant/fungal/bacterial; IPR010255: Haem peroxidase; IPR019793: Peroxidases heam-ligand binding site; IPR019794: Peroxidase, active site	GO:0004601 MF: peroxidase activity;GO:0006979 BP: response to oxidative stress;GO:0020037 MF: heme binding;GO:0055114 BP: oxidation-reduction process	G	PF00141	IPR000823; IPR002016; IPR010255; IPR019793; IPR019794	GO:0004601; GO:0006979; GO:0020037; GO:0055114
TraesCS1D01G317800	tr|M8AI04|M8AI04_TRIUA	Peroxidase	PF00141: Peroxidase	IPR000823: Plant peroxidase; IPR002016: Haem peroxidase, plant/fungal/bacterial; IPR010255: Haem peroxidase; IPR019793: Peroxidases heam-ligand binding site; IPR019794: Peroxidase, active site	GO:0004601 MF: peroxidase activity;GO:0006979 BP: response to oxidative stress;GO:0020037 MF: heme binding;GO:0055114 BP: oxidation-reduction process	G	PF00141	IPR000823; IPR002016; IPR010255; IPR019793; IPR019794	GO:0004601; GO:0006979; GO:0020037; GO:0055114
TraesCS1D01G317900	tr|A0A1D5S627|A0A1D5S627_WHEAT	Peroxidase	PF00141: Peroxidase	IPR000823: Plant peroxidase; IPR002016: Haem peroxidase, plant/fungal/bacterial; IPR010255: Haem peroxidase; IPR019793: Peroxidases heam-ligand binding site; IPR019794: Peroxidase, active site	GO:0004601 MF: peroxidase activity;GO:0006979 BP: response to oxidative stress;GO:0020037 MF: heme binding;GO:0055114 BP: oxidation-reduction process	G	PF00141	IPR000823; IPR002016; IPR010255; IPR019793; IPR019794	GO:0004601; GO:0006979; GO:0020037; GO:0055114
TraesCS1D01G318000	tr|M8AI04|M8AI04_TRIUA	Peroxidase	PF00141: Peroxidase	IPR000823: Plant peroxidase; IPR002016: Haem peroxidase, plant/fungal/bacterial; IPR010255: Haem peroxidase; IPR019793: Peroxidases heam-ligand binding site; IPR019794: Peroxidase, active site	GO:0004601 MF: peroxidase activity;GO:0006979 BP: response to oxidative stress;GO:0020037 MF: heme binding;GO:0055114 BP: oxidation-reduction process	G	PF00141	IPR000823; IPR002016; IPR010255; IPR019793; IPR019794	GO:0004601; GO:0006979; GO:0020037; GO:0055114
TraesCS1D01G318100	tr|M8AI04|M8AI04_TRIUA	Peroxidase	PF00141: Peroxidase	IPR000823: Plant peroxidase; IPR002016: Haem peroxidase, plant/fungal/bacterial; IPR010255: Haem peroxidase; IPR019793: Peroxidases heam-ligand binding site; IPR019794: Peroxidase, active site	GO:0004601 MF: peroxidase activity;GO:0006979 BP: response to oxidative stress;GO:0020037 MF: heme binding;GO:0055114 BP: oxidation-reduction process	G	PF00141	IPR000823; IPR002016; IPR010255; IPR019793; IPR019794	GO:0004601; GO:0006979; GO:0020037; GO:0055114
TraesCS1D01G318200	tr|M8AI04|M8AI04_TRIUA	Peroxidase	PF00141: Peroxidase	IPR000823: Plant peroxidase; IPR002016: Haem peroxidase, plant/fungal/bacterial; IPR010255: Haem peroxidase; IPR019793: Peroxidases heam-ligand binding site; IPR019794: Peroxidase, active site	GO:0004601 MF: peroxidase activity;GO:0006979 BP: response to oxidative stress;GO:0020037 MF: heme binding;GO:0055114 BP: oxidation-reduction process	G	PF00141	IPR000823; IPR002016; IPR010255; IPR019793; IPR019794	GO:0004601; GO:0006979; GO:0020037; GO:0055114
TraesCS1D01G318300	tr|A0A1D5S627|A0A1D5S627_WHEAT	Peroxidase	PF00141: Peroxidase	IPR000823: Plant peroxidase; IPR002016: Haem peroxidase, plant/fungal/bacterial; IPR010255: Haem peroxidase; IPR019793: Peroxidases heam-ligand binding site; IPR019794: Peroxidase, active site	GO:0004601 MF: peroxidase activity;GO:0006979 BP: response to oxidative stress;GO:0020037 MF: heme binding;GO:0055114 BP: oxidation-reduction process	G	PF00141	IPR000823; IPR002016; IPR010255; IPR019793; IPR019794	GO:0004601; GO:0006979; GO:0020037; GO:0055114
TraesCS1D01G318400	tr|A0A1D5XL32|A0A1D5XL32_WHEAT	Peroxidase	PF00141: Peroxidase	IPR000823: Plant peroxidase; IPR002016: Haem peroxidase, plant/fungal/bacterial; IPR010255: Haem peroxidase; IPR019793: Peroxidases heam-ligand binding site; IPR019794: Peroxidase, active site	GO:0004601 MF: peroxidase activity;GO:0006979 BP: response to oxidative stress;GO:0020037 MF: heme binding;GO:0055114 BP: oxidation-reduction process	G	PF00141	IPR000823; IPR002016; IPR010255; IPR019793; IPR019794	GO:0004601; GO:0006979; GO:0020037; GO:0055114
TraesCS1D01G318500	tr|A0A1D6RFS2|A0A1D6RFS2_WHEAT	Peroxidase	PF00141: Peroxidase	IPR000823: Plant peroxidase; IPR002016: Haem peroxidase, plant/fungal/bacterial; IPR010255: Haem peroxidase; IPR019793: Peroxidases heam-ligand binding site; IPR019794: Peroxidase, active site	GO:0004601 MF: peroxidase activity;GO:0006979 BP: response to oxidative stress;GO:0020037 MF: heme binding;GO:0055114 BP: oxidation-reduction process	G	PF00141	IPR000823; IPR002016; IPR010255; IPR019793; IPR019794	GO:0004601; GO:0006979; GO:0020037; GO:0055114
TraesCS1D01G318600	tr|M8AI04|M8AI04_TRIUA	Peroxidase	PF00141: Peroxidase	IPR000823: Plant peroxidase; IPR002016: Haem peroxidase, plant/fungal/bacterial; IPR010255: Haem peroxidase; IPR019793: Peroxidases heam-ligand binding site; IPR019794: Peroxidase, active site	GO:0004601 MF: peroxidase activity;GO:0006979 BP: response to oxidative stress;GO:0020037 MF: heme binding;GO:0055114 BP: oxidation-reduction process	G	PF00141	IPR000823; IPR002016; IPR010255; IPR019793; IPR019794	GO:0004601; GO:0006979; GO:0020037; GO:0055114
TraesCS1D01G318700	tr|C5H4Q0|C5H4Q0_WHEAT	Peroxidase	PF00141: Peroxidase	IPR000823: Plant peroxidase; IPR002016: Haem peroxidase, plant/fungal/bacterial; IPR010255: Haem peroxidase; IPR019793: Peroxidases heam-ligand binding site; IPR019794: Peroxidase, active site	GO:0004601 MF: peroxidase activity;GO:0006979 BP: response to oxidative stress;GO:0020037 MF: heme binding;GO:0055114 BP: oxidation-reduction process	G	PF00141	IPR000823; IPR002016; IPR010255; IPR019793; IPR019794	GO:0004601; GO:0006979; GO:0020037; GO:0055114
TraesCS1D01G318800	tr|A0A1D5SU81|A0A1D5SU81_WHEAT	Peroxidase	PF00141: Peroxidase	IPR000823: Plant peroxidase; IPR002016: Haem peroxidase, plant/fungal/bacterial; IPR006311: Twin-arginine translocation pathway, signal sequence; IPR010255: Haem peroxidase	GO:0004601 MF: peroxidase activity;GO:0006979 BP: response to oxidative stress;GO:0020037 MF: heme binding;GO:0055114 BP: oxidation-reduction process	G	PF00141	IPR000823; IPR002016; IPR006311; IPR010255	GO:0004601; GO:0006979; GO:0020037; GO:0055114
TraesCS1D01G318900	tr|D7NLB1|D7NLB1_MAIZE	TraB	PF01963: TraB family	IPR002816: Pheromone shutdown, TraB		G	PF01963	IPR002816
TraesCS1D01G319000	tr|A0A1D5SU84|A0A1D5SU84_WHEAT	Glycosyltransferase	PF00201: UDP-glucoronosyl and UDP-glucosyl transferase	IPR002213: UDP-glucuronosyl/UDP-glucosyltransferase	GO:0008152 BP: metabolic process;GO:0016758 MF: transferase activity, transferring hexosyl groups	G	PF00201	IPR002213	GO:0008152; GO:0016758
TraesCS1D01G319100	tr|A0A1D5SU85|A0A1D5SU85_WHEAT	Glycosyltransferase	PF00201: UDP-glucoronosyl and UDP-glucosyl transferase	IPR002213: UDP-glucuronosyl/UDP-glucosyltransferase	GO:0008152 BP: metabolic process;GO:0016758 MF: transferase activity, transferring hexosyl groups	G	PF00201	IPR002213	GO:0008152; GO:0016758
TraesCS1D01G319200	tr|A0A1D1YT92|A0A1D1YT92_9ARAE	ATP synthase subunit delta	PF09353: Domain of unknown function (DUF1995)	IPR018962: Domain of unknown function DUF1995		G	PF09353	IPR018962
TraesCS1D01G319300	tr|B6T5A5|B6T5A5_MAIZE	Allyl alcohol dehydrogenase-like protein				G
TraesCS1D01G341600	tr|B6SWI8|B6SWI8_MAIZE	Protein kinase	PF07714: Protein tyrosine kinase	IPR000719: Protein kinase domain; IPR001245: Serine-threonine/tyrosine-protein kinase, catalytic domain; IPR008271: Serine/threonine-protein kinase, active site; IPR011009: Protein kinase-like domain	GO:0004672 MF: protein kinase activity;GO:0005524 MF: ATP binding;GO:0006468 BP: protein phosphorylation	G	PF07714	IPR000719; IPR001245; IPR008271; IPR011009	GO:0004672; GO:0005524; GO:0006468
TraesCS1D01G341700	tr|G7IPT8|G7IPT8_MEDTR	DUF506 family protein	PF04720: PDDEXK-like family of unknown function	IPR006502: Protein of unknown function PDDEXK-like		G	PF04720	IPR006502
TraesCS1D01G341800	tr|A0A072UMP6|A0A072UMP6_MEDTR	DUF616 family protein	PF04765: Protein of unknown function (DUF616)	IPR006852: Protein of unknown function DUF616		G	PF04765	IPR006852
TraesCS1D01G341900	sp|B2JVU2|FTSH_PARP8	ATP-dependent zinc metalloprotease FtsH	PF00004: ATPase family associated with various cellular activities (AAA)	IPR003593: AAA+ ATPase domain; IPR003959: ATPase, AAA-type, core; IPR003960: ATPase, AAA-type, conserved site; IPR027417: P-loop containing nucleoside triphosphate hydrolase; IPR029067: CDC48 domain 2-like	GO:0005524 MF: ATP binding	G	PF00004	IPR003593; IPR003959; IPR003960; IPR027417; IPR029067	GO:0005524
TraesCS1D01G342000	tr|I0YM64|I0YM64_COCSC	WD40 repeat-like protein	PF00400: WD domain, G-beta repeat; PF04003: Dip2/Utp12 Family	IPR001680: WD40 repeat; IPR007148: Small-subunit processome, Utp12; IPR011047: Quinoprotein alcohol dehydrogenase-like superfamily; IPR015943: WD40/YVTN repeat-like-containing domain; IPR017986: WD40-repeat-containing domain; IPR019775: WD40 repeat, conserved site; IPR020472: G-protein beta WD-40 repeat	GO:0005515 MF: protein binding	G	PF00400; PF04003	IPR001680; IPR007148; IPR011047; IPR015943; IPR017986; IPR019775; IPR020472	GO:0005515
TraesCS1D01G342100	tr|A0A072UQA8|A0A072UQA8_MEDTR	ATP-dependent chaperone ClpB	PF02861: Clp amino terminal domain, pathogenicity island component; PF00004: ATPase family associated with various cellular activities (AAA); PF07724: AAA domain (Cdc48 subfamily); PF10431: C-terminal, D2-small domain, of ClpB protein	IPR001270: ClpA/B family; IPR003593: AAA+ ATPase domain; IPR003959: ATPase, AAA-type, core; IPR004176: Clp, N-terminal; IPR018368: ClpA/B, conserved site 1; IPR019489: Clp ATPase, C-terminal; IPR027417: P-loop containing nucleoside triphosphate hydrolase; IPR028299: ClpA/B, conserved site 2	GO:0005524 MF: ATP binding;GO:0019538 BP: protein metabolic process	G	PF02861; PF00004; PF07724; PF10431	IPR001270; IPR003593; IPR003959; IPR004176; IPR018368; IPR019489; IPR027417; IPR028299	GO:0005524; GO:0019538
TraesCS1D01G342200	tr|A0A072VD14|A0A072VD14_MEDTR	Transcriptional regulatory plant protein, putative	PF01709: Transcriptional regulator	IPR002876: Transcriptional regulator TACO1-like; IPR017856: Integrase, N-terminal zinc-binding domain-like; IPR026564: Transcriptional regulator TACO1-like, domain 3; IPR029072: YebC-like		TE?	PF01709	IPR002876; IPR017856; IPR026564; IPR029072
TraesCS1D01G342300	sp|P93194|RPK1_IPONI	Receptor-like protein kinase	PF13947: Wall-associated receptor kinase galacturonan-binding; PF07714: Protein tyrosine kinase	IPR000152: EGF-type aspartate/asparagine hydroxylation site; IPR000719: Protein kinase domain; IPR000742: EGF-like domain; IPR001245: Serine-threonine/tyrosine-protein kinase, catalytic domain; IPR001881: EGF-like calcium-binding domain; IPR008271: Serine/threonine-protein kinase, active site; IPR011009: Protein kinase-like domain; IPR017441: Protein kinase, ATP binding site; IPR018097: EGF-like …	GO:0004672 MF: protein kinase activity;GO:0005509 MF: calcium ion binding;GO:0005515 MF: protein binding;GO:0005524 MF: ATP binding;GO:0006468 BP: protein phosphorylation;GO:0030247 MF: polysaccharide binding	G	PF13947; PF07714	IPR000152; IPR000719; IPR000742; IPR001245; IPR001881; IPR008271; IPR011009; IPR017441; IPR018097; IPR025287	GO:0004672; GO:0005509; GO:0005515; GO:0005524; GO:0006468; GO:0030247
TraesCS1D01G342400	tr|M8BTQ5|M8BTQ5_AEGTA	Dolichyl-diphosphooligosaccharide--protein glycosyltransferase subunit STT3	PF02516: Oligosaccharyl transferase STT3 subunit	IPR003674: Oligosaccharyl transferase, STT3 subunit	GO:0004576 MF: oligosaccharyl transferase activity;GO:0006486 BP: protein glycosylation;GO:0016020 CC: membrane	G	PF02516	IPR003674	GO:0004576; GO:0006486; GO:0016020
TraesCS1D01G342500	tr|A0A1D1XGF8|A0A1D1XGF8_9ARAE	DNA polymerase delta subunit 4	PF04081: DNA polymerase delta, subunit 4	IPR007218: DNA polymerase delta, subunit 4	GO:0005634 CC: nucleus;GO:0006260 BP: DNA replication	G	PF04081	IPR007218	GO:0005634; GO:0006260
TraesCS1D01G342600	tr|A0A1D5SXL5|A0A1D5SXL5_WHEAT	Nuclear pore complex protein NUP35	PF05172: Nup53/35/40-type RNA recognition motif	IPR000504: RNA recognition motif domain; IPR007846: RNA-recognition motif (RRM) Nup35-type domain; IPR017389: Nucleoporin, NUP53	GO:0003676 MF: nucleic acid binding;GO:0031965 CC: nuclear membrane;GO:0055085 BP: transmembrane transport	G	PF05172	IPR000504; IPR007846; IPR017389	GO:0003676; GO:0031965; GO:0055085
TraesCS1D01G342700	tr|B9RRZ0|B9RRZ0_RICCO	Peptidyl-tRNA hydrolase, putative	PF01981: Peptidyl-tRNA hydrolase PTH2	IPR002833: Peptidyl-tRNA hydrolase, PTH2; IPR023476: Peptidyl-tRNA hydrolase II domain	GO:0004045 MF: aminoacyl-tRNA hydrolase activity	G	PF01981	IPR002833; IPR023476	GO:0004045
TraesCS1D01G342800	tr|A0A0K9NU66|A0A0K9NU66_ZOSMR	Peptidyl-tRNA hydrolase	PF01981: Peptidyl-tRNA hydrolase PTH2	IPR002833: Peptidyl-tRNA hydrolase, PTH2; IPR023476: Peptidyl-tRNA hydrolase II domain	GO:0004045 MF: aminoacyl-tRNA hydrolase activity	G	PF01981	IPR002833; IPR023476	GO:0004045
TraesCS1D01G342900	tr|A0A0B0NM82|A0A0B0NM82_GOSAR	Serine/threonine-protein kinase tricorner				G
TraesCS1D01G343000	tr|A0A1D5SVW1|A0A1D5SVW1_WHEAT	GATA transcription factor	PF00320: GATA zinc finger	IPR000679: Zinc finger, GATA-type; IPR013088: Zinc finger, NHR/GATA-type; IPR016679: Transcription factor, GATA, plant	GO:0003677 MF: DNA binding;GO:0003700 MF: transcription factor activity, sequence-specific DNA binding;GO:0005634 CC: nucleus;GO:0006355 BP: regulation of transcription, DNA-templated;GO:0008270 MF: zinc ion binding;GO:0043565 MF: sequence-specific DNA binding;GO:0045893 BP: positive regulation of transcription, DNA-templated	G	PF00320	IPR000679; IPR013088; IPR016679	GO:0003677; GO:0003700; GO:0005634; GO:0006355; GO:0008270; GO:0043565; GO:0045893
TraesCS1D01G343100	tr|G7J3I0|G7J3I0_MEDTR	DUF1677 family protein	PF07911: Protein of unknown function (DUF1677)	IPR012876: Protein of unknown function DUF1677, plant		G	PF07911	IPR012876
TraesCS1D01G343200	tr|B9HJV9|B9HJV9_POPTR	Sugar transporter family protein	PF00083: Sugar (and other) transporter	IPR003663: Sugar/inositol transporter; IPR005828: Major facilitator, sugar transporter-like; IPR005829: Sugar transporter, conserved site; IPR020846: Major facilitator superfamily domain	GO:0005215 MF: transporter activity;GO:0016020 CC: membrane;GO:0016021 CC: integral component of membrane;GO:0022857 MF: transmembrane transporter activity;GO:0022891 MF: substrate-specific transmembrane transporter activity;GO:0055085 BP: transmembrane transport	G	PF00083	IPR003663; IPR005828; IPR005829; IPR020846	GO:0005215; GO:0016020; GO:0016021; GO:0022857; GO:0022891; GO:0055085
TraesCS1D01G343300	tr|G7II06|G7II06_MEDTR	Avr9/Cf-9 rapidly elicited protein	PF05553: Cotton fibre expressed protein	IPR008480: Protein of unknown function DUF761, plant		G	PF05553	IPR008480
TraesCS1D01G343400	tr|A0A0K9PQQ2|A0A0K9PQQ2_ZOSMR	HXXXD-type acyl-transferase family protein	PF02458: Transferase family	IPR003480: Transferase	GO:0016747 MF: transferase activity, transferring acyl groups other than amino-acyl groups	G	PF02458	IPR003480	GO:0016747
TraesCS1D01G343500	AT3G05140	1	ROP binding protein kinases 2	PF12274: Protein of unknown function (DUF3615)	IPR022059: Protein of unknown function DUF3615		G	PF12274	IPR022059
TraesCS1D01G343600	tr|B7F6R7|B7F6R7_ORYSJ	cDNA clone:J023067B17, full insert sequence				G
TraesCS1D01G343700	tr|A0A0K9P4V2|A0A0K9P4V2_ZOSMR	E3 ubiquitin ligase-like protein	PF16040: Domain of unknown function (DUF4792); PF16041: Domain of unknown function (DUF4793); PF13920: Zinc finger, C3HC4 type (RING finger)	IPR001841: Zinc finger, RING-type; IPR032008: Domain of unknown function DUF4792; IPR032010: Domain of unknown function DUF4793	GO:0005515 MF: protein binding;GO:0008270 MF: zinc ion binding	G	PF16040; PF16041; PF13920	IPR001841; IPR032008; IPR032010	GO:0005515; GO:0008270
TraesCS1D01G343800	tr|A0A022REJ2|A0A022REJ2_ERYGU	Kinesin-like protein	PF00307: Calponin homology (CH) domain; PF00225: Kinesin motor domain	IPR001715: Calponin homology domain; IPR001752: Kinesin motor domain; IPR027417: P-loop containing nucleoside triphosphate hydrolase	GO:0003777 MF: microtubule motor activity;GO:0005515 MF: protein binding;GO:0005524 MF: ATP binding;GO:0007018 BP: microtubule-based movement;GO:0008017 MF: microtubule binding	G	PF00307; PF00225	IPR001715; IPR001752; IPR027417	GO:0003777; GO:0005515; GO:0005524; GO:0007018; GO:0008017
TraesCS1D01G343900	tr|I4IY29|I4IY29_POPCA	Histidine phosphotransfer protein		IPR008207: Signal transduction histidine kinase, phosphotransfer (Hpt) domain	GO:0000160 BP: phosphorelay signal transduction system;GO:0004871 MF: signal transducer activity	G		IPR008207	GO:0000160; GO:0004871
TraesCS1D01G344000	tr|A0A0N8IAT9|A0A0N8IAT9_9MOLU	50S ribosomal protein L2	PF02190: ATP-dependent protease La (LON) substrate-binding domain; PF03226: Yippee zinc-binding/DNA-binding /Mis18, centromere assembly	IPR003111: Lon, substrate-binding domain; IPR004910: Yippee/Mis18/Cereblon; IPR015947: PUA-like domain; IPR034750: CULT domain		G	PF02190; PF03226	IPR003111; IPR004910; IPR015947; IPR034750
TraesCS1D01G344100	tr|A0A1D5SXW6|A0A1D5SXW6_WHEAT	Pectinesterase	PF01095: Pectinesterase	IPR000070: Pectinesterase, catalytic; IPR011050: Pectin lyase fold/virulence factor; IPR012334: Pectin lyase fold; IPR033131: Pectinesterase, Asp active site	GO:0005618 CC: cell wall;GO:0030599 MF: pectinesterase activity;GO:0042545 BP: cell wall modification	G	PF01095	IPR000070; IPR011050; IPR012334; IPR033131	GO:0005618; GO:0030599; GO:0042545
TraesCS1D01G344200	tr|A0A0K9PR93|A0A0K9PR93_ZOSMR	IQ domain-containing protein	PF00612: IQ calmodulin-binding motif; PF13178: Protein of unknown function (DUF4005)	IPR000048: IQ motif, EF-hand binding site; IPR025064: Domain of unknown function DUF4005	GO:0005515 MF: protein binding	G	PF00612; PF13178	IPR000048; IPR025064	GO:0005515
TraesCS1D01G344300	tr|A0A1D5SWZ9|A0A1D5SWZ9_WHEAT	Peroxidase	PF00141: Peroxidase	IPR000823: Plant peroxidase; IPR002016: Haem peroxidase, plant/fungal/bacterial; IPR010255: Haem peroxidase; IPR019793: Peroxidases heam-ligand binding site; IPR019794: Peroxidase, active site	GO:0004601 MF: peroxidase activity;GO:0006979 BP: response to oxidative stress;GO:0020037 MF: heme binding;GO:0055114 BP: oxidation-reduction process	G	PF00141	IPR000823; IPR002016; IPR010255; IPR019793; IPR019794	GO:0004601; GO:0006979; GO:0020037; GO:0055114
TraesCS1D01G344400	AT5G40153	1	peroxidase				G
TraesCS1D01G344500	tr|A0A1D5T037|A0A1D5T037_WHEAT	Peroxidase	PF00141: Peroxidase	IPR000823: Plant peroxidase; IPR002016: Haem peroxidase, plant/fungal/bacterial; IPR010255: Haem peroxidase; IPR019793: Peroxidases heam-ligand binding site; IPR019794: Peroxidase, active site	GO:0004601 MF: peroxidase activity;GO:0006979 BP: response to oxidative stress;GO:0020037 MF: heme binding;GO:0055114 BP: oxidation-reduction process	G	PF00141	IPR000823; IPR002016; IPR010255; IPR019793; IPR019794	GO:0004601; GO:0006979; GO:0020037; GO:0055114
TraesCS1D01G344600	tr|A0A1D5S8X1|A0A1D5S8X1_WHEAT	Phosphotransferase	PF00349: Hexokinase; PF03727: Hexokinase	IPR001312: Hexokinase; IPR019807: Hexokinase, binding site; IPR022672: Hexokinase, N-terminal; IPR022673: Hexokinase, C-terminal	GO:0001678 BP: cellular glucose homeostasis;GO:0004396 MF: hexokinase activity;GO:0005524 MF: ATP binding;GO:0005536 MF: glucose binding;GO:0005975 BP: carbohydrate metabolic process;GO:0006096 BP: glycolytic process;GO:0016773 MF: phosphotransferase activity, alcohol group as acceptor;GO:0046835 BP: carbohydrate phosphorylation	G	PF00349; PF03727	IPR001312; IPR019807; IPR022672; IPR022673	GO:0001678; GO:0004396; GO:0005524; GO:0005536; GO:0005975; GO:0006096; GO:0016773; GO:0046835
TraesCS1D01G344700	tr|A0A0K9PZN1|A0A0K9PZN1_ZOSMR	Receptor-like protein kinase	PF08263: Leucine rich repeat N-terminal domain; PF13855: Leucine rich repeat; PF07714: Protein tyrosine kinase	IPR000719: Protein kinase domain; IPR001245: Serine-threonine/tyrosine-protein kinase, catalytic domain; IPR001611: Leucine-rich repeat; IPR003591: Leucine-rich repeat, typical subtype; IPR008271: Serine/threonine-protein kinase, active site; IPR011009: Protein kinase-like domain; IPR013210: Leucine-rich repeat-containing N-terminal, plant-type; IPR017441: Protein kinase, ATP binding site; IPR032…	GO:0004672 MF: protein kinase activity;GO:0005515 MF: protein binding;GO:0005524 MF: ATP binding;GO:0006468 BP: protein phosphorylation	G	PF08263; PF13855; PF07714	IPR000719; IPR001245; IPR001611; IPR003591; IPR008271; IPR011009; IPR013210; IPR017441; IPR032675	GO:0004672; GO:0005515; GO:0005524; GO:0006468
TraesCS1D01G344800	tr|R7W6G5|R7W6G5_AEGTA	Soluble inorganic pyrophosphatase	PF00719: Inorganic pyrophosphatase	IPR008162: Inorganic pyrophosphatase	GO:0000287 MF: magnesium ion binding;GO:0004427 MF: inorganic diphosphatase activity;GO:0005737 CC: cytoplasm;GO:0006796 BP: phosphate-containing compound metabolic process	G	PF00719	IPR008162	GO:0000287; GO:0004427; GO:0005737; GO:0006796
TraesCS1D01G344900	tr|B9I5Y8|B9I5Y8_POPTR	Short-chain dehydrogenase/reductase family protein	PF13561: Enoyl-(Acyl carrier protein) reductase	IPR002347: Short-chain dehydrogenase/reductase SDR; IPR016040: NAD(P)-binding domain		G	PF13561	IPR002347; IPR016040
TraesCS1D01G345000	tr|C6L7Y7|C6L7Y7_HORBU	F-box protein	PF00646: F-box domain	IPR001810: F-box domain; IPR032675: Leucine-rich repeat domain, L domain-like	GO:0005515 MF: protein binding	TE?	PF00646	IPR001810; IPR032675	GO:0005515
TraesCS1D01G345100	tr|A4S9W6|A4S9W6_OSTLU	ABC(ATP-binding) family transporter	PF12698: ABC-2 family transporter protein; PF00005: ABC transporter	IPR003439: ABC transporter-like; IPR003593: AAA+ ATPase domain; IPR017871: ABC transporter, conserved site; IPR027417: P-loop containing nucleoside triphosphate hydrolase	GO:0005524 MF: ATP binding;GO:0016887 MF: ATPase activity	G	PF12698; PF00005	IPR003439; IPR003593; IPR017871; IPR027417	GO:0005524; GO:0016887
TraesCS1D01G345200	tr|W0TS79|W0TS79_ACAMN	ATP-binding cassette transporter subfamily A member	PF12698: ABC-2 family transporter protein; PF00005: ABC transporter	IPR003439: ABC transporter-like; IPR003593: AAA+ ATPase domain; IPR017871: ABC transporter, conserved site; IPR027417: P-loop containing nucleoside triphosphate hydrolase	GO:0005524 MF: ATP binding;GO:0016887 MF: ATPase activity	G	PF12698; PF00005	IPR003439; IPR003593; IPR017871; IPR027417	GO:0005524; GO:0016887
TraesCS1D01G345300	tr|W0TS79|W0TS79_ACAMN	ATP-binding cassette transporter subfamily A member	PF00005: ABC transporter	IPR003439: ABC transporter-like; IPR003593: AAA+ ATPase domain; IPR017871: ABC transporter, conserved site; IPR027417: P-loop containing nucleoside triphosphate hydrolase	GO:0005524 MF: ATP binding;GO:0016887 MF: ATPase activity	G	PF00005	IPR003439; IPR003593; IPR017871; IPR027417	GO:0005524; GO:0016887
TraesCS1D01G345400	tr|A0A1D5T0A9|A0A1D5T0A9_WHEAT	Auxin-responsive protein	PF02309: AUX/IAA family	IPR000270: PB1 domain; IPR033389: AUX/IAA domain	GO:0005515 MF: protein binding	G	PF02309	IPR000270; IPR033389	GO:0005515
TraesCS1D01G345500	tr|A0A061GN98|A0A061GN98_THECC	Oxidative stress 3				G
TraesCS1D01G345600	tr|A0A0K9P241|A0A0K9P241_ZOSMR	Glutamate--tRNA ligase	PF00043: Glutathione S-transferase, C-terminal domain; PF00749: tRNA synthetases class I (E and Q), catalytic domain; PF03950: tRNA synthetases class I (E and Q), anti-codon binding domain	IPR000924: Glutamyl/glutaminyl-tRNA synthetase; IPR001412: Aminoacyl-tRNA synthetase, class I, conserved site; IPR004046: Glutathione S-transferase, C-terminal; IPR004526: Glutamyl-tRNA synthetase, archaeal/eukaryotic cytosolic; IPR010987: Glutathione S-transferase, C-terminal-like; IPR011035: Ribosomal protein L25/Gln-tRNA synthetase, anti-codon-binding domain; IPR014729: Rossmann-like alpha/bet…	GO:0000166 MF: nucleotide binding;GO:0004812 MF: aminoacyl-tRNA ligase activity;GO:0004818 MF: glutamate-tRNA ligase activity;GO:0005524 MF: ATP binding;GO:0005737 CC: cytoplasm;GO:0006412 BP: translation;GO:0006418 BP: tRNA aminoacylation for protein translation;GO:0006424 BP: glutamyl-tRNA aminoacylation;GO:0016876 MF: ligase activity, forming aminoacyl-tRNA and related compounds;GO:0043039 BP:…	G	PF00043; PF00749; PF03950	IPR000924; IPR001412; IPR004046; IPR004526; IPR010987; IPR011035; IPR014729; IPR020056; IPR020058; IPR020059; IPR020061	GO:0000166; GO:0004812; GO:0004818; GO:0005524; GO:0005737; GO:0006412; GO:0006418; GO:0006424; GO:0016876; GO:0043039
TraesCS1D01G345700	tr|N1QZ44|N1QZ44_AEGTA	Chymotrypsin inhibitor	PF00280: Potato inhibitor I family	IPR000864: Proteinase inhibitor I13, potato inhibitor I	GO:0004867 MF: serine-type endopeptidase inhibitor activity;GO:0009611 BP: response to wounding	G	PF00280	IPR000864	GO:0004867; GO:0009611
TraesCS1D01G345800	tr|N1QZ44|N1QZ44_AEGTA	Chymotrypsin inhibitor	PF00280: Potato inhibitor I family	IPR000864: Proteinase inhibitor I13, potato inhibitor I	GO:0004867 MF: serine-type endopeptidase inhibitor activity;GO:0009611 BP: response to wounding	G	PF00280	IPR000864	GO:0004867; GO:0009611
TraesCS2A01G032400	AT3G60040	4	F-box family protein	PF08387: FBD	IPR001810: F-box domain; IPR006566: FBD domain; IPR032675: Leucine-rich repeat domain, L domain-like	GO:0005515 MF: protein binding	TE?	PF08387	IPR001810; IPR006566; IPR032675	GO:0005515
TraesCS2A01G032500	tr|A4S3B3|A4S3B3_OSTLU	ATP sulfurylase (Sulfate adenylyltransferase)	PF14306: PUA-like domain; PF01747: ATP-sulfurylase	IPR002650: Sulphate adenylyltransferase; IPR014729: Rossmann-like alpha/beta/alpha sandwich fold; IPR015947: PUA-like domain; IPR024951: Sulphate adenylyltransferase catalytic domain; IPR025980: ATP-sulfurylase PUA-like domain	GO:0000103 BP: sulfate assimilation;GO:0004781 MF: sulfate adenylyltransferase (ATP) activity	G	PF14306; PF01747	IPR002650; IPR014729; IPR015947; IPR024951; IPR025980	GO:0000103; GO:0004781
TraesCS2A01G032600	tr|A0A072TUA7|A0A072TUA7_MEDTR	Zinc finger (Ran-binding) family protein	PF00641: Zn-finger in Ran binding protein and others	IPR001876: Zinc finger, RanBP2-type	GO:0008270 MF: zinc ion binding	TE?	PF00641	IPR001876	GO:0008270
TraesCS2A01G032700	tr|Q0WNN6|Q0WNN6_ARATH	Carbohydrate esterase, putative (DUF303)	PF03629: Carbohydrate esterase, sialic acid-specific acetylesterase	IPR005181: Sialate O-acetylesterase domain; IPR013830: SGNH hydrolase-type esterase domain		G	PF03629	IPR005181; IPR013830
TraesCS2A01G032800	sp|Q5XKE5|K2C79_HUMAN	Keratin, type II cytoskeletal 79				G
TraesCS2A01G032900	AT1G30920	1	F-box family protein	PF12937: F-box-like	IPR001810: F-box domain	GO:0005515 MF: protein binding	TE?	PF12937	IPR001810	GO:0005515
TraesCS2A01G033000	tr|A0A1I9LQA1|A0A1I9LQA1_ARATH	Maternal effect embryo arrest protein				G
TraesCS2A01G033100	AT3G27550	3	RNA-binding CRS1 / YhbY (CRM) domain protein				G
TraesCS2A01G033200	tr|Q8LQS5|Q8LQS5_ORYSJ	Carboxymethylenebutenolidase-like protein	PF01738: Dienelactone hydrolase family	IPR002925: Dienelactone hydrolase; IPR029058: Alpha/Beta hydrolase fold	GO:0016787 MF: hydrolase activity	G	PF01738	IPR002925; IPR029058	GO:0016787
TraesCS2A01G033300	AT2G39080	1	NAD(P)-binding Rossmann-fold superfamily protein		IPR016040: NAD(P)-binding domain		G		IPR016040
TraesCS2A01G033400	tr|K9MR53|K9MR53_9ASTR	Hfr-2-like protein	PF07468: Agglutinin domain	IPR008998: Agglutinin domain		G	PF07468	IPR008998
TraesCS2A01G033500	tr|A0A172Q4G4|A0A172Q4G4_WHEAT	Nicotianamine synthase	PF03059: Nicotianamine synthase protein	IPR004298: Nicotianamine synthase; IPR029063: S-adenosyl-L-methionine-dependent methyltransferase	GO:0030410 MF: nicotianamine synthase activity;GO:0030418 BP: nicotianamine biosynthetic process	G	PF03059	IPR004298; IPR029063	GO:0030410; GO:0030418
TraesCS2A01G033600	tr|Q9SQL3|Q9SQL3_POAPR	Chitinase	PF00187: Chitin recognition protein; PF00182: Chitinase class I	IPR000726: Glycoside hydrolase, family 19, catalytic; IPR001002: Chitin-binding, type 1; IPR016283: Glycoside hydrolase, family 19; IPR018371: Chitin-binding, type 1, conserved site; IPR023346: Lysozyme-like domain	GO:0004568 MF: chitinase activity;GO:0005975 BP: carbohydrate metabolic process;GO:0006032 BP: chitin catabolic process;GO:0008061 MF: chitin binding;GO:0016998 BP: cell wall macromolecule catabolic process	G	PF00187; PF00182	IPR000726; IPR001002; IPR016283; IPR018371; IPR023346	GO:0004568; GO:0005975; GO:0006032; GO:0008061; GO:0016998
TraesCS2A01G033700	tr|F4Y589|F4Y589_WHEAT	Heat shock protein 90	PF02518: Histidine kinase-, DNA gyrase B-, and HSP90-like ATPase; PF00183: Hsp90 protein	IPR001404: Heat shock protein Hsp90 family; IPR003594: Histidine kinase-like ATPase, C-terminal domain; IPR019805: Heat shock protein Hsp90, conserved site; IPR020568: Ribosomal protein S5 domain 2-type fold; IPR020575: Heat shock protein Hsp90, N-terminal	GO:0005524 MF: ATP binding;GO:0006457 BP: protein folding;GO:0006950 BP: response to stress;GO:0051082 MF: unfolded protein binding	G	PF02518; PF00183	IPR001404; IPR003594; IPR019805; IPR020568; IPR020575	GO:0005524; GO:0006457; GO:0006950; GO:0051082
TraesCS2A01G033800	AT2G20585	4	nuclear fusion defective 6				G
TraesCS2A01G033900	tr|A0A1D5TLP8|A0A1D5TLP8_WHEAT	Dirigent protein	PF03018: Dirigent-like protein; PF01419: Jacalin-like lectin domain	IPR001229: Jacalin-like lectin domain; IPR004265: Plant disease resistance response protein		G	PF03018; PF01419	IPR001229; IPR004265
TraesCS2A01G034000	tr|B9SGK4|B9SGK4_RICCO	Cysteine protease, putative	PF08246: Cathepsin propeptide inhibitor domain (I29); PF00112: Papain family cysteine protease	IPR000668: Peptidase C1A, papain C-terminal; IPR013201: Cathepsin propeptide inhibitor domain (I29); IPR025661: Cysteine peptidase, asparagine active site	GO:0006508 BP: proteolysis;GO:0008234 MF: cysteine-type peptidase activity	G	PF08246; PF00112	IPR000668; IPR013201; IPR025661	GO:0006508; GO:0008234
TraesCS2A01G034100	sp|A6T2A5|AROE_JANMA	Shikimate dehydrogenase (NADP(+))				G
TraesCS2A01G034200	sp|A6T2A5|AROE_JANMA	Shikimate dehydrogenase (NADP(+))				G
TraesCS2A01G034300	sp|A6T2A5|AROE_JANMA	Shikimate dehydrogenase (NADP(+))				G
TraesCS2A01G034400	tr|A0A1D5TR28|A0A1D5TR28_WHEAT	Dirigent protein	PF03018: Dirigent-like protein	IPR004265: Plant disease resistance response protein		G	PF03018	IPR004265
TraesCS2A01G034500	tr|A0A023PNV8|A0A023PNV8_SORBI	Polyphenol oxidase	PF12143: Protein of unknown function (DUF_B2219)	IPR022740: Polyphenol oxidase, C-terminal	GO:0004097 MF: catechol oxidase activity;GO:0055114 BP: oxidation-reduction process	G	PF12143	IPR022740	GO:0004097; GO:0055114
TraesCS2A01G034600	tr|B3TPV0|B3TPV0_TRIUA	Polyphenol oxidase	PF12143: Protein of unknown function (DUF_B2219)	IPR022740: Polyphenol oxidase, C-terminal	GO:0004097 MF: catechol oxidase activity;GO:0055114 BP: oxidation-reduction process	G	PF12143	IPR022740	GO:0004097; GO:0055114
TraesCS2A01G034700	sp|Q61165|SL9A1_MOUSE	Sodium/hydrogen exchanger 1	PF00999: Sodium/hydrogen exchanger family; PF00027: Cyclic nucleotide-binding domain	IPR000595: Cyclic nucleotide-binding domain; IPR006153: Cation/H+ exchanger; IPR014710: RmlC-like jelly roll fold; IPR018490: Cyclic nucleotide-binding-like	GO:0006812 BP: cation transport;GO:0015299 MF: solute:proton antiporter activity;GO:0016021 CC: integral component of membrane;GO:0055085 BP: transmembrane transport	G	PF00999; PF00027	IPR000595; IPR006153; IPR014710; IPR018490	GO:0006812; GO:0015299; GO:0016021; GO:0055085
TraesCS2A01G034800	sp|Q9UBQ7|GRHPR_HUMAN	Glyoxylate reductase/hydroxypyruvate reductase	PF00389: D-isomer specific 2-hydroxyacid dehydrogenase, catalytic domain; PF02826: D-isomer specific 2-hydroxyacid dehydrogenase, NAD binding domain	IPR006139: D-isomer specific 2-hydroxyacid dehydrogenase, catalytic domain; IPR006140: D-isomer specific 2-hydroxyacid dehydrogenase, NAD-binding domain; IPR016040: NAD(P)-binding domain	GO:0008152 BP: metabolic process;GO:0016616 MF: oxidoreductase activity, acting on the CH-OH group of donors, NAD or NADP as acceptor;GO:0051287 MF: NAD binding;GO:0055114 BP: oxidation-reduction process	G	PF00389; PF02826	IPR006139; IPR006140; IPR016040	GO:0008152; GO:0016616; GO:0051287; GO:0055114
TraesCS2A01G034900	sp|Q91Z53|GRHPR_MOUSE	Glyoxylate reductase/hydroxypyruvate reductase	PF00389: D-isomer specific 2-hydroxyacid dehydrogenase, catalytic domain; PF02826: D-isomer specific 2-hydroxyacid dehydrogenase, NAD binding domain	IPR006139: D-isomer specific 2-hydroxyacid dehydrogenase, catalytic domain; IPR006140: D-isomer specific 2-hydroxyacid dehydrogenase, NAD-binding domain; IPR016040: NAD(P)-binding domain; IPR029752: D-isomer specific 2-hydroxyacid dehydrogenase, NAD-binding domain conserved site 1	GO:0008152 BP: metabolic process;GO:0016616 MF: oxidoreductase activity, acting on the CH-OH group of donors, NAD or NADP as acceptor;GO:0051287 MF: NAD binding;GO:0055114 BP: oxidation-reduction process	G	PF00389; PF02826	IPR006139; IPR006140; IPR016040; IPR029752	GO:0008152; GO:0016616; GO:0051287; GO:0055114
TraesCS2A01G035000	sp|Q9UBQ7|GRHPR_HUMAN	Glyoxylate reductase/hydroxypyruvate reductase	PF00389: D-isomer specific 2-hydroxyacid dehydrogenase, catalytic domain; PF02826: D-isomer specific 2-hydroxyacid dehydrogenase, NAD binding domain	IPR006139: D-isomer specific 2-hydroxyacid dehydrogenase, catalytic domain; IPR006140: D-isomer specific 2-hydroxyacid dehydrogenase, NAD-binding domain; IPR016040: NAD(P)-binding domain; IPR029752: D-isomer specific 2-hydroxyacid dehydrogenase, NAD-binding domain conserved site 1	GO:0008152 BP: metabolic process;GO:0016616 MF: oxidoreductase activity, acting on the CH-OH group of donors, NAD or NADP as acceptor;GO:0051287 MF: NAD binding;GO:0055114 BP: oxidation-reduction process	G	PF00389; PF02826	IPR006139; IPR006140; IPR016040; IPR029752	GO:0008152; GO:0016616; GO:0051287; GO:0055114
TraesCS2A01G035100	tr|A0A0Q3LKL4|A0A0Q3LKL4_BRADI	Glyceraldehyde-3-phosphate dehydrogenase	PF02672: CP12 domain	IPR003823: Domain of unknown function CP12		G	PF02672	IPR003823
TraesCS2A01G035200	AT5G62170	4	LOW protein: M-phase inducer phosphatase-like protein	PF14383: DUF761-associated sequence motif; PF14309: Domain of unknown function (DUF4378)	IPR025486: Domain of unknown function DUF4378; IPR032795: DUF3741-associated sequence motif		G	PF14383; PF14309	IPR025486; IPR032795
TraesCS2A01G035300	tr|Q6WGP9|Q6WGP9_WHEAT	Chalcone synthase	PF00195: Chalcone and stilbene synthases, N-terminal domain; PF02797: Chalcone and stilbene synthases, C-terminal domain	IPR001099: Chalcone/stilbene synthase, N-terminal; IPR011141: Polyketide synthase, type III; IPR012328: Chalcone/stilbene synthase, C-terminal; IPR016039: Thiolase-like; IPR018088: Chalcone/stilbene synthase, active site	GO:0003824 MF: catalytic activity;GO:0008152 BP: metabolic process;GO:0009058 BP: biosynthetic process;GO:0016746 MF: transferase activity, transferring acyl groups;GO:0016747 MF: transferase activity, transferring acyl groups other than amino-acyl groups	G	PF00195; PF02797	IPR001099; IPR011141; IPR012328; IPR016039; IPR018088	GO:0003824; GO:0008152; GO:0009058; GO:0016746; GO:0016747
TraesCS2A01G035400	sp|Q9UBQ7|GRHPR_HUMAN	Glyoxylate reductase/hydroxypyruvate reductase	PF00389: D-isomer specific 2-hydroxyacid dehydrogenase, catalytic domain; PF02826: D-isomer specific 2-hydroxyacid dehydrogenase, NAD binding domain	IPR006139: D-isomer specific 2-hydroxyacid dehydrogenase, catalytic domain; IPR006140: D-isomer specific 2-hydroxyacid dehydrogenase, NAD-binding domain; IPR016040: NAD(P)-binding domain	GO:0008152 BP: metabolic process;GO:0016616 MF: oxidoreductase activity, acting on the CH-OH group of donors, NAD or NADP as acceptor;GO:0051287 MF: NAD binding;GO:0055114 BP: oxidation-reduction process	G	PF00389; PF02826	IPR006139; IPR006140; IPR016040	GO:0008152; GO:0016616; GO:0051287; GO:0055114
TraesCS2A01G035500	sp|Q9UBQ7|GRHPR_HUMAN	Glyoxylate reductase/hydroxypyruvate reductase	PF00389: D-isomer specific 2-hydroxyacid dehydrogenase, catalytic domain; PF02826: D-isomer specific 2-hydroxyacid dehydrogenase, NAD binding domain	IPR006139: D-isomer specific 2-hydroxyacid dehydrogenase, catalytic domain; IPR006140: D-isomer specific 2-hydroxyacid dehydrogenase, NAD-binding domain; IPR016040: NAD(P)-binding domain	GO:0008152 BP: metabolic process;GO:0016616 MF: oxidoreductase activity, acting on the CH-OH group of donors, NAD or NADP as acceptor;GO:0051287 MF: NAD binding;GO:0055114 BP: oxidation-reduction process	G	PF00389; PF02826	IPR006139; IPR006140; IPR016040	GO:0008152; GO:0016616; GO:0051287; GO:0055114
TraesCS2A01G035600	tr|A0A1B1X422|A0A1B1X422_9LILI	HXXXD-type acyl-transferase family protein	PF02458: Transferase family	IPR003480: Transferase	GO:0016747 MF: transferase activity, transferring acyl groups other than amino-acyl groups	G	PF02458	IPR003480	GO:0016747
TraesCS2A01G035700	tr|A0A060L0E4|A0A060L0E4_TRITU	Arginase	PF00491: Arginase family	IPR006035: Ureohydrolase; IPR020855: Ureohydrolase, manganese-binding site	GO:0016813 MF: hydrolase activity, acting on carbon-nitrogen (but not peptide) bonds, in linear amidines;GO:0046872 MF: metal ion binding	G	PF00491	IPR006035; IPR020855	GO:0016813; GO:0046872
TraesCS2A01G035800	tr|A0A1B1X422|A0A1B1X422_9LILI	HXXXD-type acyl-transferase family protein	PF02458: Transferase family	IPR003480: Transferase	GO:0016747 MF: transferase activity, transferring acyl groups other than amino-acyl groups	G	PF02458	IPR003480	GO:0016747
TraesCS2A01G035900	tr|A0A1B1X422|A0A1B1X422_9LILI	HXXXD-type acyl-transferase family protein	PF02458: Transferase family	IPR003480: Transferase	GO:0016747 MF: transferase activity, transferring acyl groups other than amino-acyl groups	G	PF02458	IPR003480	GO:0016747
TraesCS2A01G036000	AT1G48370	2	YELLOW STRIPE like 8				G
TraesCS2A01G036100	tr|A0A061G5H5|A0A061G5H5_THECC	Plant invertase/pectin methylesterase inhibitor superfamily protein, putative	PF04043: Plant invertase/pectin methylesterase inhibitor	IPR006501: Pectinesterase inhibitor domain	GO:0004857 MF: enzyme inhibitor activity	G	PF04043	IPR006501	GO:0004857
TraesCS2A01G036200	tr|A0A1B1X422|A0A1B1X422_9LILI	HXXXD-type acyl-transferase family protein	PF02458: Transferase family	IPR003480: Transferase	GO:0016747 MF: transferase activity, transferring acyl groups other than amino-acyl groups	G	PF02458	IPR003480	GO:0016747
TraesCS2A01G036300	tr|A0A0R4UXQ1|A0A0R4UXQ1_ARAHY	3-ketoacyl-CoA thiolase	PF00108: Thiolase, N-terminal domain; PF02803: Thiolase, C-terminal domain	IPR002155: Thiolase; IPR016039: Thiolase-like; IPR020610: Thiolase, active site; IPR020613: Thiolase, conserved site; IPR020616: Thiolase, N-terminal; IPR020617: Thiolase, C-terminal	GO:0003824 MF: catalytic activity;GO:0008152 BP: metabolic process;GO:0016747 MF: transferase activity, transferring acyl groups other than amino-acyl groups	G	PF00108; PF02803	IPR002155; IPR016039; IPR020610; IPR020613; IPR020616; IPR020617	GO:0003824; GO:0008152; GO:0016747
TraesCS2A01G036400	tr|A0A1E5VMA8|A0A1E5VMA8_9POAL	UNC93-like protein 2	PF05978: Ion channel regulatory protein UNC-93	IPR010291: Ion channel regulatory protein, UNC-93; IPR020846: Major facilitator superfamily domain		G	PF05978	IPR010291; IPR020846
TraesCS2A01G036500	tr|M8BB96|M8BB96_AEGTA	Adenylate kinase	PF00406: Adenylate kinase	IPR000850: Adenylate kinase/UMP-CMP kinase; IPR006266: UMP-CMP kinase; IPR027417: P-loop containing nucleoside triphosphate hydrolase; IPR033690: Adenylate kinase, conserved site	GO:0004127 MF: cytidylate kinase activity;GO:0005524 MF: ATP binding;GO:0006139 BP: nucleobase-containing compound metabolic process;GO:0006207 BP: 'de novo' pyrimidine nucleobase biosynthetic process;GO:0006221 BP: pyrimidine nucleotide biosynthetic process;GO:0009041 MF: uridylate kinase activity;GO:0019205 MF: nucleobase-containing compound kinase activity	G	PF00406	IPR000850; IPR006266; IPR027417; IPR033690	GO:0004127; GO:0005524; GO:0006139; GO:0006207; GO:0006221; GO:0009041; GO:0019205
TraesCS2A01G036600	tr|Q84YE6|Q84YE6_SORBI	Cytochrome P450-like protein	PF00067: Cytochrome P450	IPR001128: Cytochrome P450; IPR002403: Cytochrome P450, E-class, group IV; IPR017972: Cytochrome P450, conserved site	GO:0004497 MF: monooxygenase activity;GO:0005506 MF: iron ion binding;GO:0016705 MF: oxidoreductase activity, acting on paired donors, with incorporation or reduction of molecular oxygen;GO:0020037 MF: heme binding;GO:0055114 BP: oxidation-reduction process	G	PF00067	IPR001128; IPR002403; IPR017972	GO:0004497; GO:0005506; GO:0016705; GO:0020037; GO:0055114
TraesCS2A01G036700	tr|G7J5S4|G7J5S4_MEDTR	Serpin-like protein	PF00079: Serpin (serine protease inhibitor)	IPR023796: Serpin domain		G	PF00079	IPR023796
TraesCS2A01G036800	tr|M8BH66|M8BH66_AEGTA	Protein FAR1-RELATED SEQUENCE 5	PF03101: FAR1 DNA-binding domain	IPR004330: FAR1 DNA binding domain		TE	PF03101	IPR004330
TraesCS2A01G036900	tr|A0A061F1P3|A0A061F1P3_THECC	2-oxoglutarate (2OG) and Fe(II)-dependent oxygenase superfamily protein, putative	PF14226: non-haem dioxygenase in morphine synthesis N-terminal; PF03171: 2OG-Fe(II) oxygenase superfamily	IPR005123: Oxoglutarate/iron-dependent dioxygenase; IPR026992: Non-haem dioxygenase N-terminal domain; IPR027443: Isopenicillin N synthase-like	GO:0016491 MF: oxidoreductase activity;GO:0055114 BP: oxidation-reduction process	G	PF14226; PF03171	IPR005123; IPR026992; IPR027443	GO:0016491; GO:0055114
TraesCS2A01G037000	sp|Q6EW03|NU5C_NYMAL	NAD(P)H-quinone oxidoreductase subunit 5, chloroplastic				G
TraesCS2A01G037100	tr|M7Z0I8|M7Z0I8_TRIUA	Subtilisin-like protease	PF00082: Subtilase family; PF02225: PA domain	IPR000209: Peptidase S8/S53 domain; IPR003137: PA domain; IPR015500: Peptidase S8, subtilisin-related; IPR023828: Peptidase S8, subtilisin, Ser-active site	GO:0004252 MF: serine-type endopeptidase activity;GO:0006508 BP: proteolysis	G	PF00082; PF02225	IPR000209; IPR003137; IPR015500; IPR023828	GO:0004252; GO:0006508
TraesCS2A01G037200	AT1G62780	1	dimethylallyl, adenosine tRNA methylthiotransferase				G
TraesCS2A01G037300	AT5G45050	2	Disease resistance protein (TIR-NBS-LRR class)		IPR032675: Leucine-rich repeat domain, L domain-like		G		IPR032675
TraesCS2A01G037400	tr|G7JS72|G7JS72_MEDTR	Stress responsive A/B barrel domain protein	PF07876: Stress responsive A/B Barrel Domain	IPR011008: Dimeric alpha-beta barrel; IPR013097: Stress responsive alpha-beta barrel		G	PF07876	IPR011008; IPR013097
TraesCS2A01G037500	AT3G23300	2	S-adenosyl-L-methionine-dependent methyltransferases superfamily protein				G
TraesCS2A01G037600	tr|G7J5S4|G7J5S4_MEDTR	Serpin-like protein	PF00079: Serpin (serine protease inhibitor)	IPR023796: Serpin domain		G	PF00079	IPR023796
TraesCS2A01G037700	tr|A0A1D5TM86|A0A1D5TM86_WHEAT	Peroxidase	PF00141: Peroxidase	IPR000823: Plant peroxidase; IPR002016: Haem peroxidase, plant/fungal/bacterial; IPR010255: Haem peroxidase; IPR019794: Peroxidase, active site	GO:0004601 MF: peroxidase activity;GO:0006979 BP: response to oxidative stress;GO:0020037 MF: heme binding;GO:0055114 BP: oxidation-reduction process	G	PF00141	IPR000823; IPR002016; IPR010255; IPR019794	GO:0004601; GO:0006979; GO:0020037; GO:0055114
TraesCS2A01G037800	tr|M7ZS52|M7ZS52_TRIUA	Cullin-associated NEDD8-dissociated protein 1	PF08623: TATA-binding protein interacting (TIP20)	IPR011989: Armadillo-like helical; IPR013932: TATA-binding protein interacting (TIP20); IPR016024: Armadillo-type fold	GO:0005488 MF: binding	G	PF08623	IPR011989; IPR013932; IPR016024	GO:0005488
TraesCS2A01G037900	tr|A0A061EMA7|A0A061EMA7_THECC	2-oxoglutarate (2OG) and Fe(II)-dependent oxygenase superfamily protein, putative	PF14226: non-haem dioxygenase in morphine synthesis N-terminal; PF03171: 2OG-Fe(II) oxygenase superfamily	IPR005123: Oxoglutarate/iron-dependent dioxygenase; IPR026992: Non-haem dioxygenase N-terminal domain; IPR027443: Isopenicillin N synthase-like	GO:0016491 MF: oxidoreductase activity;GO:0055114 BP: oxidation-reduction process	G	PF14226; PF03171	IPR005123; IPR026992; IPR027443	GO:0016491; GO:0055114
TraesCS2A01G038000	tr|G7ZZ33|G7ZZ33_MEDTR	3-oxo-5-alpha-steroid 4-dehydrogenase	PF06966: Protein of unknown function (DUF1295)	IPR001104: 3-oxo-5-alpha-steroid 4-dehydrogenase, C-terminal; IPR010721: Protein of unknown function DUF1295	GO:0005737 CC: cytoplasm;GO:0006629 BP: lipid metabolic process;GO:0016021 CC: integral component of membrane;GO:0016627 MF: oxidoreductase activity, acting on the CH-CH group of donors	G	PF06966	IPR001104; IPR010721	GO:0005737; GO:0006629; GO:0016021; GO:0016627
TraesCS2A01G038100	tr|R7W948|R7W948_AEGTA	L-gulonolactone oxidase	PF01565: FAD binding domain; PF04030: D-arabinono-1,4-lactone oxidase	IPR006094: FAD linked oxidase, N-terminal; IPR007173: D-arabinono-1,4-lactone oxidase; IPR010030: L-gulonolactone oxidase, plant; IPR016166: FAD-binding, type 2; IPR016167: FAD-binding, type 2, subdomain 1; IPR016169: CO dehydrogenase flavoprotein-like, FAD-binding, subdomain 2	GO:0003824 MF: catalytic activity;GO:0003885 MF: D-arabinono-1,4-lactone oxidase activity;GO:0016020 CC: membrane;GO:0016491 MF: oxidoreductase activity;GO:0016614 MF: oxidoreductase activity, acting on CH-OH group of donors;GO:0050660 MF: flavin adenine dinucleotide binding;GO:0055114 BP: oxidation-reduction process	G	PF01565; PF04030	IPR006094; IPR007173; IPR010030; IPR016166; IPR016167; IPR016169	GO:0003824; GO:0003885; GO:0016020; GO:0016491; GO:0016614; GO:0050660; GO:0055114
TraesCS2A01G038200	sp|Q91ZT1|VGFR3_RAT	Vascular endothelial growth factor receptor 3				G
TraesCS2A01G038300	tr|B6SKX7|B6SKX7_MAIZE	Beta-glucosidase	PF00232: Glycosyl hydrolase family 1	IPR001360: Glycoside hydrolase family 1; IPR017853: Glycoside hydrolase superfamily; IPR033132: Glycosyl hydrolases family 1, N-terminal conserved site	GO:0004553 MF: hydrolase activity, hydrolyzing O-glycosyl compounds;GO:0005975 BP: carbohydrate metabolic process	G	PF00232	IPR001360; IPR017853; IPR033132	GO:0004553; GO:0005975
TraesCS2A01G038400	tr|B6SKX7|B6SKX7_MAIZE	Beta-glucosidase	PF00232: Glycosyl hydrolase family 1	IPR001360: Glycoside hydrolase family 1; IPR017853: Glycoside hydrolase superfamily; IPR033132: Glycosyl hydrolases family 1, N-terminal conserved site	GO:0004553 MF: hydrolase activity, hydrolyzing O-glycosyl compounds;GO:0005975 BP: carbohydrate metabolic process	G	PF00232	IPR001360; IPR017853; IPR033132	GO:0004553; GO:0005975
TraesCS2A01G038500	AT3G02260	4	auxin transport protein (BIG)				G
TraesCS2A01G038600	tr|A0A1J6K5J8|A0A1J6K5J8_NICAT	F-box protein	PF00646: F-box domain	IPR001810: F-box domain; IPR017451: F-box associated interaction domain	GO:0005515 MF: protein binding	TE?	PF00646	IPR001810; IPR017451	GO:0005515
TraesCS2A01G038700	AT5G65005	1	Polynucleotidyl transferase, ribonuclease H-like superfamily protein	PF13456: Reverse transcriptase-like	IPR012337: Ribonuclease H-like domain	GO:0003676 MF: nucleic acid binding	TE	PF13456	IPR012337	GO:0003676
TraesCS2A01G038800	AT5G45540	1	transmembrane protein, putative (DUF594)	PF13968: Domain of unknown function (DUF4220); PF04578: Protein of unknown function, DUF594	IPR007658: Protein of unknown function DUF594; IPR025315: Domain of unknown function DUF4220		G	PF13968; PF04578	IPR007658; IPR025315
TraesCS2A01G038900	tr|A0A0E0R9H8|A0A0E0R9H8_ORYRU	Glutamyl-tRNA(Gln) amidotransferase subunit B, chloroplastic/mitochondrial				G
TraesCS2A01G039000	tr|M8B659|M8B659_AEGTA	Serine/threonine-protein kinase	PF01453: D-mannose binding lectin; PF00954: S-locus glycoprotein domain; PF08276: PAN-like domain; PF00069: Protein kinase domain	IPR000719: Protein kinase domain; IPR000858: S-locus glycoprotein domain; IPR001480: Bulb-type lectin domain; IPR003609: PAN/Apple domain; IPR008271: Serine/threonine-protein kinase, active site; IPR011009: Protein kinase-like domain; IPR017441: Protein kinase, ATP binding site; IPR024171: S-receptor-like serine/threonine-protein kinase	GO:0004672 MF: protein kinase activity;GO:0004674 MF: protein serine/threonine kinase activity;GO:0005524 MF: ATP binding;GO:0006468 BP: protein phosphorylation;GO:0048544 BP: recognition of pollen	G	PF01453; PF00954; PF08276; PF00069	IPR000719; IPR000858; IPR001480; IPR003609; IPR008271; IPR011009; IPR017441; IPR024171	GO:0004672; GO:0004674; GO:0005524; GO:0006468; GO:0048544
TraesCS2A01G039100	AT1G65790	1	receptor kinase 1	PF00069: Protein kinase domain	IPR000719: Protein kinase domain; IPR011009: Protein kinase-like domain; IPR017441: Protein kinase, ATP binding site	GO:0004672 MF: protein kinase activity;GO:0005524 MF: ATP binding;GO:0006468 BP: protein phosphorylation	G	PF00069	IPR000719; IPR011009; IPR017441	GO:0004672; GO:0005524; GO:0006468
TraesCS2A01G039200	tr|A0A0K9PII9|A0A0K9PII9_ZOSMR	23S rRNA (Uracil-5-)-methyltransferase	PF00642: Zinc finger C-x8-C-x5-C-x3-H type (and similar); PF13847: Methyltransferase domain; PF05958: tRNA (Uracil-5-)-methyltransferase	IPR000504: RNA recognition motif domain; IPR000571: Zinc finger, CCCH-type; IPR010280: (Uracil-5)-methyltransferase family; IPR025714: Methyltransferase domain; IPR029063: S-adenosyl-L-methionine-dependent methyltransferase; IPR030390: RNA methyltransferase TrmA, active site	GO:0003676 MF: nucleic acid binding;GO:0006396 BP: RNA processing;GO:0008173 MF: RNA methyltransferase activity;GO:0046872 MF: metal ion binding	G	PF00642; PF13847; PF05958	IPR000504; IPR000571; IPR010280; IPR025714; IPR029063; IPR030390	GO:0003676; GO:0006396; GO:0008173; GO:0046872
TraesCS2A01G039300	AT5G60580	3	RING/U-box superfamily protein	PF12906: RING-variant domain	IPR011016: Zinc finger, RING-CH-type; IPR013083: Zinc finger, RING/FYVE/PHD-type	GO:0008270 MF: zinc ion binding	G	PF12906	IPR011016; IPR013083	GO:0008270
TraesCS2A01G039400	tr|B6SKX7|B6SKX7_MAIZE	Beta-glucosidase	PF00232: Glycosyl hydrolase family 1	IPR001360: Glycoside hydrolase family 1; IPR017853: Glycoside hydrolase superfamily	GO:0004553 MF: hydrolase activity, hydrolyzing O-glycosyl compounds;GO:0005975 BP: carbohydrate metabolic process	G	PF00232	IPR001360; IPR017853	GO:0004553; GO:0005975
TraesCS2A01G039500	tr|A0A087HP23|A0A087HP23_ARAAL	Histone acetyltransferase	PF08214: Histone acetylation protein; PF02135: TAZ zinc finger	IPR000197: Zinc finger, TAZ-type; IPR000433: Zinc finger, ZZ-type; IPR001965: Zinc finger, PHD-type; IPR011011: Zinc finger, FYVE/PHD-type; IPR013083: Zinc finger, RING/FYVE/PHD-type; IPR013178: Histone acetyltransferase Rtt109/CBP; IPR019786: Zinc finger, PHD-type, conserved site; IPR031162: CBP/p300-type histone acetyltransferase domain	GO:0003712 MF: transcription cofactor activity;GO:0004402 MF: histone acetyltransferase activity;GO:0005515 MF: protein binding;GO:0005634 CC: nucleus;GO:0006355 BP: regulation of transcription, DNA-templated;GO:0008270 MF: zinc ion binding;GO:0016573 BP: histone acetylation	G	PF08214; PF02135	IPR000197; IPR000433; IPR001965; IPR011011; IPR013083; IPR013178; IPR019786; IPR031162	GO:0003712; GO:0004402; GO:0005515; GO:0005634; GO:0006355; GO:0008270; GO:0016573
TraesCS2A01G039600	tr|C6ZRU2|C6ZRU2_SOYBN	Protein kinase	PF07714: Protein tyrosine kinase	IPR000719: Protein kinase domain; IPR001245: Serine-threonine/tyrosine-protein kinase, catalytic domain; IPR008271: Serine/threonine-protein kinase, active site; IPR011009: Protein kinase-like domain	GO:0004672 MF: protein kinase activity;GO:0005524 MF: ATP binding;GO:0006468 BP: protein phosphorylation	G	PF07714	IPR000719; IPR001245; IPR008271; IPR011009	GO:0004672; GO:0005524; GO:0006468
TraesCS2A01G039700	tr|J3LUR8|J3LUR8_ORYBR	Glycosyltransferase	PF03407: Nucleotide-diphospho-sugar transferase	IPR005069: Nucleotide-diphospho-sugar transferase		G	PF03407	IPR005069
TraesCS2A01G039800	tr|B7EPI8|B7EPI8_ORYSJ	cDNA clone:J013094O21, full insert sequence				G
TraesCS2A01G039900	tr|B9GEY2|B9GEY2_POPTR	Basic blue copper family protein	PF02298: Plastocyanin-like domain	IPR003245: Phytocyanin domain; IPR008972: Cupredoxin	GO:0009055 MF: electron carrier activity	G	PF02298	IPR003245; IPR008972	GO:0009055
TraesCS2A01G040000	tr|A0A059Q2R4|A0A059Q2R4_9POAL	Disease resistance protein	PF00931: NB-ARC domain	IPR002182: NB-ARC; IPR011991: Winged helix-turn-helix DNA-binding domain; IPR027417: P-loop containing nucleoside triphosphate hydrolase; IPR032675: Leucine-rich repeat domain, L domain-like	GO:0043531 MF: ADP binding	G	PF00931	IPR002182; IPR011991; IPR027417; IPR032675	GO:0043531
TraesCS2A01G040100	tr|B4FAA8|B4FAA8_MAIZE	Transmembrane protein 115	PF08551: Eukaryotic integral membrane protein (DUF1751)	IPR013861: Transmembrane protein DUF1751, eukaryotic; IPR022764: Peptidase S54, rhomboid domain	GO:0004252 MF: serine-type endopeptidase activity;GO:0006890 BP: retrograde vesicle-mediated transport, Golgi to ER;GO:0016021 CC: integral component of membrane	G	PF08551	IPR013861; IPR022764	GO:0004252; GO:0006890; GO:0016021
TraesCS2A01G040200	tr|A0A1D5TJ11|A0A1D5TJ11_WHEAT	Eukaryotic translation initiation factor 3 subunit M	PF01399: PCI domain	IPR000717: Proteasome component (PCI) domain; IPR011991: Winged helix-turn-helix DNA-binding domain; IPR027528: Eukaryotic translation initiation factor 3 subunit M	GO:0003743 MF: translation initiation factor activity;GO:0005515 MF: protein binding;GO:0005737 CC: cytoplasm;GO:0005852 CC: eukaryotic translation initiation factor 3 complex	G	PF01399	IPR000717; IPR011991; IPR027528	GO:0003743; GO:0005515; GO:0005737; GO:0005852
TraesCS2A01G040300	tr|A0A1D5TJ09|A0A1D5TJ09_WHEAT	Glycosyltransferases	PF03360: Glycosyltransferase family 43	IPR005027: Glycosyl transferase, family 43; IPR029044: Nucleotide-diphospho-sugar transferases	GO:0015018 MF: galactosylgalactosylxylosylprotein 3-beta-glucuronosyltransferase activity;GO:0016020 CC: membrane	G	PF03360	IPR005027; IPR029044	GO:0015018; GO:0016020
TraesCS2A01G040400	AT5G49610	1	F-box family protein	PF08268: F-box associated domain	IPR013187: F-box associated domain, type 3		TE?	PF08268	IPR013187
TraesCS2A01G040500	tr|Q71HN4|Q71HN4_FICPW	Acidic chitinase	PF00704: Glycosyl hydrolases family 18	IPR001223: Glycoside hydrolase family 18, catalytic domain; IPR017853: Glycoside hydrolase superfamily	GO:0005975 BP: carbohydrate metabolic process	G	PF00704	IPR001223; IPR017853	GO:0005975
TraesCS2A01G040600	tr|A4ZKI0|A4ZKI0_COFAR	Hydroxycinnamoyl-CoA shikimate/quinate hydroxycinnamoyltransferase	PF02458: Transferase family	IPR003480: Transferase	GO:0016747 MF: transferase activity, transferring acyl groups other than amino-acyl groups	G	PF02458	IPR003480	GO:0016747
TraesCS2A01G040700	tr|Q71HN4|Q71HN4_FICPW	Acidic chitinase	PF00704: Glycosyl hydrolases family 18	IPR001223: Glycoside hydrolase family 18, catalytic domain; IPR017853: Glycoside hydrolase superfamily	GO:0005975 BP: carbohydrate metabolic process	G	PF00704	IPR001223; IPR017853	GO:0005975
TraesCS2A01G040800	tr|E0D875|E0D875_IPOBA	Hydroxycinnamoyl-CoA shikimate/quinate hydroxycinnamoyltransferase	PF02458: Transferase family	IPR003480: Transferase	GO:0016747 MF: transferase activity, transferring acyl groups other than amino-acyl groups	G	PF02458	IPR003480	GO:0016747
TraesCS2A01G040900	tr|A0A0K9P5Z4|A0A0K9P5Z4_ZOSMR	Kinase family protein	PF00069: Protein kinase domain	IPR000719: Protein kinase domain; IPR008271: Serine/threonine-protein kinase, active site; IPR011009: Protein kinase-like domain; IPR017441: Protein kinase, ATP binding site	GO:0004672 MF: protein kinase activity;GO:0005524 MF: ATP binding;GO:0006468 BP: protein phosphorylation	G	PF00069	IPR000719; IPR008271; IPR011009; IPR017441	GO:0004672; GO:0005524; GO:0006468
TraesCS2A01G041000	sp|P93194|RPK1_IPONI	Receptor-like protein kinase	PF00069: Protein kinase domain	IPR000719: Protein kinase domain; IPR008271: Serine/threonine-protein kinase, active site; IPR011009: Protein kinase-like domain	GO:0004672 MF: protein kinase activity;GO:0005524 MF: ATP binding;GO:0006468 BP: protein phosphorylation	G	PF00069	IPR000719; IPR008271; IPR011009	GO:0004672; GO:0005524; GO:0006468
TraesCS2A01G041100	tr|A2YKI0|A2YKI0_ORYSI	Acetyltransferase component of pyruvate dehydrogenase complex	PF00364: Biotin-requiring enzyme; PF00198: 2-oxoacid dehydrogenases acyltransferase (catalytic domain)	IPR000089: Biotin/lipoyl attachment; IPR001078: 2-oxoacid dehydrogenase acyltransferase, catalytic domain; IPR003016: 2-oxo acid dehydrogenase, lipoyl-binding site; IPR006255: Dihydrolipoamide succinyltransferase; IPR011053: Single hybrid motif	GO:0004149 MF: dihydrolipoyllysine-residue succinyltransferase activity;GO:0006099 BP: tricarboxylic acid cycle;GO:0008152 BP: metabolic process;GO:0016746 MF: transferase activity, transferring acyl groups;GO:0045252 CC: oxoglutarate dehydrogenase complex	G	PF00364; PF00198	IPR000089; IPR001078; IPR003016; IPR006255; IPR011053	GO:0004149; GO:0006099; GO:0008152; GO:0016746; GO:0045252
TraesCS2A01G041200	tr|A0A1J3HNP1|A0A1J3HNP1_NOCCA	Glutathione S-transferase T3	PF14303: No apical meristem-associated C-terminal domain	IPR029466: No apical meristem-associated, C-terminal domain		G	PF14303	IPR029466
TraesCS2A01G041300	tr|R7WAF9|R7WAF9_AEGTA	Glutamyl-tRNA(Gln) amidotransferase subunit A	PF01425: Amidase	IPR020556: Amidase, conserved site; IPR023631: Amidase signature domain		G	PF01425	IPR020556; IPR023631
TraesCS2A01G041400	tr|R7WES0|R7WES0_AEGTA	Glutamyl-tRNA(Gln) amidotransferase subunit A	PF01425: Amidase	IPR020556: Amidase, conserved site; IPR023631: Amidase signature domain		G	PF01425	IPR020556; IPR023631
TraesCS2A01G041500	tr|G7JJQ4|G7JJQ4_MEDTR	Ethylene-responsive transcription factor	PF00847: AP2 domain	IPR001471: AP2/ERF domain; IPR016177: DNA-binding domain	GO:0003677 MF: DNA binding;GO:0003700 MF: transcription factor activity, sequence-specific DNA binding;GO:0006355 BP: regulation of transcription, DNA-templated	G	PF00847	IPR001471; IPR016177	GO:0003677; GO:0003700; GO:0006355
TraesCS2A01G041600	tr|G7JJR7|G7JJR7_MEDTR	Ethylene-responsive transcription factor	PF00847: AP2 domain	IPR001471: AP2/ERF domain; IPR016177: DNA-binding domain	GO:0003677 MF: DNA binding;GO:0003700 MF: transcription factor activity, sequence-specific DNA binding;GO:0006355 BP: regulation of transcription, DNA-templated	G	PF00847	IPR001471; IPR016177	GO:0003677; GO:0003700; GO:0006355
TraesCS2B01G185500	tr|N1QTK5|N1QTK5_AEGTA	B3 domain-containing protein	PF02362: B3 DNA binding domain	IPR003340: B3 DNA binding domain; IPR015300: DNA-binding pseudobarrel domain	GO:0003677 MF: DNA binding	G	PF02362	IPR003340; IPR015300	GO:0003677
TraesCS2B01G185600	tr|M8BMF0|M8BMF0_AEGTA	B3 domain-containing protein		IPR003340: B3 DNA binding domain; IPR015300: DNA-binding pseudobarrel domain	GO:0003677 MF: DNA binding	G		IPR003340; IPR015300	GO:0003677
TraesCS2B01G185700	tr|D3KVP3|D3KVP3_WHEAT	Purple acid phosphatase	PF00149: Calcineurin-like phosphoesterase	IPR004843: Calcineurin-like phosphoesterase domain, ApaH type; IPR024927: Acid phosphatase, type 5; IPR029052: Metallo-dependent phosphatase-like	GO:0003993 MF: acid phosphatase activity;GO:0016787 MF: hydrolase activity	G	PF00149	IPR004843; IPR024927; IPR029052	GO:0003993; GO:0016787
TraesCS2B01G185800	tr|B9T1C2|B9T1C2_RICCO	Receptor protein kinase, putative	PF08263: Leucine rich repeat N-terminal domain; PF13516: Leucine Rich repeat; PF13855: Leucine rich repeat; PF00069: Protein kinase domain	IPR000719: Protein kinase domain; IPR001611: Leucine-rich repeat; IPR011009: Protein kinase-like domain; IPR013210: Leucine-rich repeat-containing N-terminal, plant-type; IPR032675: Leucine-rich repeat domain, L domain-like	GO:0004672 MF: protein kinase activity;GO:0005515 MF: protein binding;GO:0005524 MF: ATP binding;GO:0006468 BP: protein phosphorylation	G	PF08263; PF13516; PF13855; PF00069	IPR000719; IPR001611; IPR011009; IPR013210; IPR032675	GO:0004672; GO:0005515; GO:0005524; GO:0006468
TraesCS2B01G185900	tr|A0A0K9PCP9|A0A0K9PCP9_ZOSMR	Pentatricopeptide repeat-containing protein	PF13041: PPR repeat family; PF01535: PPR repeat; PF14432: DYW family of nucleic acid deaminases	IPR002885: Pentatricopeptide repeat; IPR011990: Tetratricopeptide-like helical domain; IPR032867: DYW domain	GO:0005515 MF: protein binding;GO:0008270 MF: zinc ion binding	G	PF13041; PF01535; PF14432	IPR002885; IPR011990; IPR032867	GO:0005515; GO:0008270
TraesCS2B01G186000	tr|A0A1D5UF35|A0A1D5UF35_WHEAT	Histone H3	PF00125: Core histone H2A/H2B/H3/H4	IPR000164: Histone H3/CENP-A; IPR007125: Histone H2A/H2B/H3; IPR009072: Histone-fold	GO:0000786 CC: nucleosome;GO:0003677 MF: DNA binding;GO:0046982 MF: protein heterodimerization activity	G	PF00125	IPR000164; IPR007125; IPR009072	GO:0000786; GO:0003677; GO:0046982
TraesCS2B01G186100	tr|Q6T485|Q6T485_WHEAT	Cytochrome P450	PF00067: Cytochrome P450	IPR001128: Cytochrome P450; IPR002401: Cytochrome P450, E-class, group I; IPR017972: Cytochrome P450, conserved site	GO:0005506 MF: iron ion binding;GO:0016705 MF: oxidoreductase activity, acting on paired donors, with incorporation or reduction of molecular oxygen;GO:0020037 MF: heme binding;GO:0055114 BP: oxidation-reduction process	G	PF00067	IPR001128; IPR002401; IPR017972	GO:0005506; GO:0016705; GO:0020037; GO:0055114
TraesCS2B01G186200	tr|A0A061F1P4|A0A061F1P4_THECC	Late embryogenesis abundant (LEA) hydroxyproline-rich glycoprotein family, putative	PF03168: Late embryogenesis abundant protein	IPR004864: Late embryogenesis abundant protein, LEA-14; IPR013783: Immunoglobulin-like fold		G	PF03168	IPR004864; IPR013783
TraesCS2B01G186300	tr|A0A072UT86|A0A072UT86_MEDTR	Late embryogenesis abundant protein				G
TraesCS2B01G186400	tr|M8BDQ1|M8BDQ1_AEGTA	Chaperone protein dnaJ	PF00226: DnaJ domain	IPR001623: DnaJ domain; IPR018253: DnaJ domain, conserved site		G	PF00226	IPR001623; IPR018253
TraesCS2B01G186500	tr|B9T6K6|B9T6K6_RICCO	DNA-directed RNA polymerase II, putative	PF10186: Vacuolar sorting 38 and autophagy-related subunit 14	IPR018791: UV radiation resistance protein/autophagy-related protein 14	GO:0010508 BP: positive regulation of autophagy	G	PF10186	IPR018791	GO:0010508
TraesCS2B01G186600	tr|M7Z780|M7Z780_TRIUA	Apoptotic chromatin condensation inducer in the nucleus	PF02037: SAP domain; PF16294: RNSP1-SAP18 binding (RSB) motif	IPR000504: RNA recognition motif domain; IPR003034: SAP domain; IPR032552: Acin1, RNSP1-SAP18 binding (RSB) motif	GO:0003676 MF: nucleic acid binding	G	PF02037; PF16294	IPR000504; IPR003034; IPR032552	GO:0003676
TraesCS2B01G186700	tr|M7Z8D1|M7Z8D1_TRIUA	50S ribosomal protein L7/L12	PF00542: Ribosomal protein L7/L12 C-terminal domain	IPR000206: Ribosomal protein L7/L12; IPR013823: Ribosomal protein L7/L12, C-terminal; IPR014719: Ribosomal protein L7/L12, C-terminal/adaptor protein ClpS-like	GO:0003735 MF: structural constituent of ribosome;GO:0005622 CC: intracellular;GO:0005840 CC: ribosome;GO:0006412 BP: translation	G	PF00542	IPR000206; IPR013823; IPR014719	GO:0003735; GO:0005622; GO:0005840; GO:0006412
TraesCS2B01G186800	tr|M7ZU03|M7ZU03_TRIUA	Mitochondrial import inner membrane translocase subunit TIM44	PF04280: Tim44-like domain	IPR007379: Tim44-like domain; IPR032710: NTF2-like domain		G	PF04280	IPR007379; IPR032710
TraesCS2B01G186900	tr|Q10KH9|Q10KH9_ORYSJ	Heavy-metal-associated domain-containing protein, putative, expressed	PF00403: Heavy-metal-associated domain	IPR006121: Heavy metal-associated domain, HMA	GO:0030001 BP: metal ion transport;GO:0046872 MF: metal ion binding	G	PF00403	IPR006121	GO:0030001; GO:0046872
TraesCS2B01G187000	tr|W5BJ17|W5BJ17_WHEAT	Trehalose 6-phosphate phosphatase	PF02358: Trehalose-phosphatase	IPR003337: Trehalose-phosphatase; IPR006379: HAD-superfamily hydrolase, subfamily IIB; IPR023214: HAD-like domain	GO:0003824 MF: catalytic activity;GO:0005992 BP: trehalose biosynthetic process	G	PF02358	IPR003337; IPR006379; IPR023214	GO:0003824; GO:0005992
TraesCS2B01G187100	tr|W5BMP2|W5BMP2_WHEAT	Trehalose 6-phosphate phosphatase	PF02358: Trehalose-phosphatase	IPR003337: Trehalose-phosphatase; IPR006379: HAD-superfamily hydrolase, subfamily IIB; IPR023214: HAD-like domain	GO:0003824 MF: catalytic activity;GO:0005992 BP: trehalose biosynthetic process	G	PF02358	IPR003337; IPR006379; IPR023214	GO:0003824; GO:0005992
TraesCS2B01G628200	sp|P93194|RPK1_IPONI	Receptor-like protein kinase	PF07714: Protein tyrosine kinase	IPR000719: Protein kinase domain; IPR001245: Serine-threonine/tyrosine-protein kinase, catalytic domain; IPR008271: Serine/threonine-protein kinase, active site; IPR011009: Protein kinase-like domain; IPR017441: Protein kinase, ATP binding site	GO:0004672 MF: protein kinase activity;GO:0005524 MF: ATP binding;GO:0006468 BP: protein phosphorylation	G	PF07714	IPR000719; IPR001245; IPR008271; IPR011009; IPR017441	GO:0004672; GO:0005524; GO:0006468
TraesCS2B01G628300	AT3G59700	1	lectin-receptor kinase	PF01657: Salt stress response/antifungal; PF00069: Protein kinase domain	IPR000719: Protein kinase domain; IPR002902: Gnk2-homologous domain; IPR008271: Serine/threonine-protein kinase, active site; IPR011009: Protein kinase-like domain; IPR017441: Protein kinase, ATP binding site	GO:0004672 MF: protein kinase activity;GO:0005524 MF: ATP binding;GO:0006468 BP: protein phosphorylation	G	PF01657; PF00069	IPR000719; IPR002902; IPR008271; IPR011009; IPR017441	GO:0004672; GO:0005524; GO:0006468
TraesCS2B01G628400	tr|A7UMA9|A7UMA9_WHEAT	CsAtPR5				G
TraesCS2B01G628500	tr|G5DX62|G5DX62_SILLA	2-oxoglutarate (2OG) and Fe(II)-dependent oxygenase-like protein	PF13532: 2OG-Fe(II) oxygenase superfamily	IPR005123: Oxoglutarate/iron-dependent dioxygenase; IPR027450: Alpha-ketoglutarate-dependent dioxygenase AlkB-like	GO:0016491 MF: oxidoreductase activity;GO:0055114 BP: oxidation-reduction process	G	PF13532	IPR005123; IPR027450	GO:0016491; GO:0055114
TraesCS2B01G628600	tr|N1QUZ3|N1QUZ3_AEGTA	Zinc finger protein ZPR1	PF03367: ZPR1 zinc-finger domain	IPR004457: Zinc finger, ZPR1-type	GO:0008270 MF: zinc ion binding	TE?	PF03367	IPR004457	GO:0008270
TraesCS2B01G628700	tr|A0A090M6C4|A0A090M6C4_OSTTA	Tetratricopeptide repeat	PF13431: Tetratricopeptide repeat	IPR011990: Tetratricopeptide-like helical domain; IPR013026: Tetratricopeptide repeat-containing domain; IPR019734: Tetratricopeptide repeat	GO:0005515 MF: protein binding	G	PF13431	IPR011990; IPR013026; IPR019734	GO:0005515
TraesCS2B01G628800	tr|B7ETX1|B7ETX1_ORYSJ	cDNA clone:J033115O13, full insert sequence				G
TraesCS2B01G628900	tr|W5DTR5|W5DTR5_WHEAT	Glycosyltransferase	PF00201: UDP-glucoronosyl and UDP-glucosyl transferase	IPR002213: UDP-glucuronosyl/UDP-glucosyltransferase	GO:0008152 BP: metabolic process;GO:0016758 MF: transferase activity, transferring hexosyl groups	G	PF00201	IPR002213	GO:0008152; GO:0016758
TraesCS2B01G629000	tr|A0A1D6D210|A0A1D6D210_WHEAT	Glycosyltransferase				G
TraesCS2B01G629100	AT5G18460	1	carboxyl-terminal peptidase (DUF239)	PF03080: Domain of unknown function (DUF239)	IPR004314: Neprosin		G	PF03080	IPR004314
TraesCS2B01G629200	tr|Q9ST96|Q9ST96_ORYSA	CAA30371	1 protein	PF05340: Protein of unknown function (DUF740)	IPR008004: Uncharacterised protein family UPF0503		G	PF05340	IPR008004
TraesCS2B01G629300	tr|Q67UH1|Q67UH1_ORYSJ	Mitochondrial transcription termination factor-like	PF02536: mTERF	IPR003690: Transcription termination factor, mitochondrial/chloroplastic	GO:0003690 MF: double-stranded DNA binding;GO:0006355 BP: regulation of transcription, DNA-templated	G	PF02536	IPR003690	GO:0003690; GO:0006355
TraesCS2B01G629400	tr|N1R423|N1R423_AEGTA	Disease resistance protein RPM1	PF00931: NB-ARC domain	IPR002182: NB-ARC; IPR027417: P-loop containing nucleoside triphosphate hydrolase	GO:0043531 MF: ADP binding	G	PF00931	IPR002182; IPR027417	GO:0043531
TraesCS2B01G629500	tr|N1R423|N1R423_AEGTA	Disease resistance protein RPM1	PF00931: NB-ARC domain	IPR002182: NB-ARC; IPR027417: P-loop containing nucleoside triphosphate hydrolase	GO:0043531 MF: ADP binding	G	PF00931	IPR002182; IPR027417	GO:0043531
TraesCS2B01G629600	sp|P51839|GUC2D_RAT	Olfactory guanylyl cyclase GC-D				G
TraesCS2B01G629700	tr|A0A151R766|A0A151R766_CAJCA	E3 ubiquitin-protein ligase SINA-like 10				G
TraesCS2B01G629800	tr|N1R423|N1R423_AEGTA	Disease resistance protein RPM1	PF00931: NB-ARC domain	IPR002182: NB-ARC; IPR027417: P-loop containing nucleoside triphosphate hydrolase	GO:0043531 MF: ADP binding	G	PF00931	IPR002182; IPR027417	GO:0043531
TraesCS2B01G629900	sp|Q9Y2Y1|RPC10_HUMAN	DNA-directed RNA polymerase III subunit RPC10				G
TraesCS2B01G630000	tr|B9N888|B9N888_POPTR	Kinase family protein	PF00069: Protein kinase domain	IPR000719: Protein kinase domain; IPR008271: Serine/threonine-protein kinase, active site; IPR011009: Protein kinase-like domain; IPR017441: Protein kinase, ATP binding site	GO:0004672 MF: protein kinase activity;GO:0005524 MF: ATP binding;GO:0006468 BP: protein phosphorylation	G	PF00069	IPR000719; IPR008271; IPR011009; IPR017441	GO:0004672; GO:0005524; GO:0006468
TraesCS2B01G630100	tr|M7YGS7|M7YGS7_TRIUA	DDB1-and CUL4-associated factor-like protein 1		IPR001680: WD40 repeat; IPR006594: LIS1 homology motif; IPR011989: Armadillo-like helical; IPR015943: WD40/YVTN repeat-like-containing domain; IPR016024: Armadillo-type fold; IPR017986: WD40-repeat-containing domain	GO:0005488 MF: binding;GO:0005515 MF: protein binding	G		IPR001680; IPR006594; IPR011989; IPR015943; IPR016024; IPR017986	GO:0005488; GO:0005515
TraesCS2B01G630200	tr|B6T5H4|B6T5H4_MAIZE	Rhomboid-like protein	PF01694: Rhomboid family	IPR022764: Peptidase S54, rhomboid domain	GO:0004252 MF: serine-type endopeptidase activity;GO:0016021 CC: integral component of membrane	G	PF01694	IPR022764	GO:0004252; GO:0016021
TraesCS4D01G314400	tr|Q10SE7|Q10SE7_ORYSJ	Beta-carotene hydroxylase, putative, expressed	PF04116: Fatty acid hydroxylase superfamily	IPR006694: Fatty acid hydroxylase	GO:0005506 MF: iron ion binding;GO:0008610 BP: lipid biosynthetic process;GO:0016491 MF: oxidoreductase activity;GO:0055114 BP: oxidation-reduction process	G	PF04116	IPR006694	GO:0005506; GO:0008610; GO:0016491; GO:0055114
TraesCS4D01G314500	sp|Q24K12|GPTC1_BOVIN	G patch domain-containing protein 1	PF01585: G-patch domain	IPR000467: G-patch domain	GO:0003676 MF: nucleic acid binding	G	PF01585	IPR000467	GO:0003676
TraesCS4D01G314600	tr|S1SIA6|S1SIA6_THECC	F-box family protein				TE?
TraesCS4D01G314700	AT2G46090	1	Diacylglycerol kinase family protein	PF00781: Diacylglycerol kinase catalytic domain	IPR001206: Diacylglycerol kinase, catalytic domain; IPR005218: Diacylglycerol/lipid kinase; IPR016064: NAD kinase/diacylglycerol kinase-like domain; IPR017438: Inorganic polyphosphate/ATP-NAD kinase, domain 1	GO:0003951 MF: NAD+ kinase activity;GO:0008152 BP: metabolic process;GO:0016301 MF: kinase activity	G	PF00781	IPR001206; IPR005218; IPR016064; IPR017438	GO:0003951; GO:0008152; GO:0016301
TraesCS4D01G314800	tr|D7KQ62|D7KQ62_ARALL	Kinase family protein	PF07714: Protein tyrosine kinase	IPR000719: Protein kinase domain; IPR001245: Serine-threonine/tyrosine-protein kinase, catalytic domain; IPR008271: Serine/threonine-protein kinase, active site; IPR011009: Protein kinase-like domain; IPR017441: Protein kinase, ATP binding site	GO:0004672 MF: protein kinase activity;GO:0005524 MF: ATP binding;GO:0006468 BP: protein phosphorylation	G	PF07714	IPR000719; IPR001245; IPR008271; IPR011009; IPR017441	GO:0004672; GO:0005524; GO:0006468
TraesCS4D01G314900	tr|A0A199VGM1|A0A199VGM1_ANACO	DET1-and DDB1-associated protein 1	PF10172: Det1 complexing ubiquitin ligase	IPR018276: DET1- and DDB1-associated protein 1, N-terminal		G	PF10172	IPR018276
TraesCS4D01G315000	tr|F2Y9E9|F2Y9E9_COFAR	Ethylene-responsive transcription factor	PF00847: AP2 domain	IPR001471: AP2/ERF domain; IPR016177: DNA-binding domain	GO:0003677 MF: DNA binding;GO:0003700 MF: transcription factor activity, sequence-specific DNA binding;GO:0006355 BP: regulation of transcription, DNA-templated	G	PF00847	IPR001471; IPR016177	GO:0003677; GO:0003700; GO:0006355
TraesCS4D01G315100	AT4G19510	8	Disease resistance protein (TIR-NBS-LRR class)	PF00931: NB-ARC domain	IPR002182: NB-ARC; IPR011991: Winged helix-turn-helix DNA-binding domain; IPR027417: P-loop containing nucleoside triphosphate hydrolase; IPR032675: Leucine-rich repeat domain, L domain-like	GO:0043531 MF: ADP binding	G	PF00931	IPR002182; IPR011991; IPR027417; IPR032675	GO:0043531
TraesCS4D01G315200	tr|A0A199V808|A0A199V808_ANACO	DUF21 domain-containing protein	PF01595: Domain of unknown function DUF21	IPR002550: Domain of unknown function DUF21		G	PF01595	IPR002550
TraesCS4D01G315300	AT1G76980	1	patatin-like phospholipase domain protein				G
TraesCS4D01G315400	tr|A0A0K9PCB1|A0A0K9PCB1_ZOSMR	Anthranilate phosphoribosyltransferase	PF02885: Glycosyl transferase family, helical bundle domain; PF00591: Glycosyl transferase family, a/b domain	IPR000312: Glycosyl transferase, family 3; IPR005940: Anthranilate phosphoribosyl transferase; IPR017459: Glycosyl transferase family 3, N-terminal domain	GO:0000162 BP: tryptophan biosynthetic process;GO:0004048 MF: anthranilate phosphoribosyltransferase activity;GO:0008152 BP: metabolic process;GO:0016757 MF: transferase activity, transferring glycosyl groups	G	PF02885; PF00591	IPR000312; IPR005940; IPR017459	GO:0000162; GO:0004048; GO:0008152; GO:0016757
TraesCS4D01G315500	tr|Q10SD4|Q10SD4_ORYSJ	C-terminal binding protein	PF02826: D-isomer specific 2-hydroxyacid dehydrogenase, NAD binding domain	IPR006140: D-isomer specific 2-hydroxyacid dehydrogenase, NAD-binding domain; IPR016040: NAD(P)-binding domain	GO:0051287 MF: NAD binding;GO:0055114 BP: oxidation-reduction process	G	PF02826	IPR006140; IPR016040	GO:0051287; GO:0055114
TraesCS4D01G315600	tr|A0A0K9PAW8|A0A0K9PAW8_ZOSMR	Chaperone protein dnaJ	PF00226: DnaJ domain; PF11926: Domain of unknown function (DUF3444)	IPR001623: DnaJ domain; IPR024593: Domain of unknown function DUF3444		G	PF00226; PF11926	IPR001623; IPR024593
TraesCS4D01G315700	tr|A0A1D5Y1T2|A0A1D5Y1T2_WHEAT	Sulfotransferase	PF00685: Sulfotransferase domain	IPR000863: Sulfotransferase domain; IPR027417: P-loop containing nucleoside triphosphate hydrolase	GO:0008146 MF: sulfotransferase activity	G	PF00685	IPR000863; IPR027417	GO:0008146
TraesCS4D01G315800	tr|A2Q3J0|A2Q3J0_MEDTR	S-adenosylmethionine-dependent methyltransferase, putative		IPR029063: S-adenosyl-L-methionine-dependent methyltransferase		G		IPR029063
TraesCS4D01G315900	tr|F4KAB4|F4KAB4_ARATH	S-adenosyl-L-methionine-dependent methyltransferase domain-containing protein		IPR029063: S-adenosyl-L-methionine-dependent methyltransferase		G		IPR029063
TraesCS4D01G316000	tr|G7J9W4|G7J9W4_MEDTR	Zinc finger-like protein		IPR013087: Zinc finger C2H2-type	GO:0003676 MF: nucleic acid binding	TE?		IPR013087	GO:0003676
TraesCS4D01G316100	tr|B9T768|B9T768_RICCO	Zinc finger protein, putative		IPR013087: Zinc finger C2H2-type	GO:0003676 MF: nucleic acid binding	TE?		IPR013087	GO:0003676
TraesCS4D01G316200	tr|M8BU78|M8BU78_AEGTA	RNA exonuclease 4	PF00929: Exonuclease	IPR012337: Ribonuclease H-like domain; IPR013520: Exonuclease, RNase T/DNA polymerase III	GO:0003676 MF: nucleic acid binding	G	PF00929	IPR012337; IPR013520	GO:0003676
TraesCS4D01G316300	AT4G04025	1	transcription repressor	PF04844: Transcriptional repressor, ovate	IPR006458: Ovate protein family, C-terminal		G	PF04844	IPR006458
TraesCS4D01G316400	tr|A0A072TW71|A0A072TW71_MEDTR	Heavy metal transport/detoxification superfamily protein	PF00403: Heavy-metal-associated domain	IPR006121: Heavy metal-associated domain, HMA	GO:0030001 BP: metal ion transport;GO:0046872 MF: metal ion binding	G	PF00403	IPR006121	GO:0030001; GO:0046872
TraesCS4D01G316500	tr|M8C8W9|M8C8W9_AEGTA	Non-specific serine/threonine protein kinase	PF00069: Protein kinase domain; PF03822: NAF domain	IPR000719: Protein kinase domain; IPR004041: NAF domain; IPR008271: Serine/threonine-protein kinase, active site; IPR011009: Protein kinase-like domain; IPR017441: Protein kinase, ATP binding site; IPR018451: NAF/FISL domain	GO:0004672 MF: protein kinase activity;GO:0005524 MF: ATP binding;GO:0006468 BP: protein phosphorylation;GO:0007165 BP: signal transduction	G	PF00069; PF03822	IPR000719; IPR004041; IPR008271; IPR011009; IPR017441; IPR018451	GO:0004672; GO:0005524; GO:0006468; GO:0007165
TraesCS4D01G316600	sp|P0CR16|MRD1_CRYNJ	Multiple RNA-binding domain-containing protein 1	PF16594: Putative AtpZ or ATP-synthase-associated	IPR032238: Putative ATP-synthase-associated protein		G	PF16594	IPR032238
TraesCS4D01G316700	tr|B6T7D5|B6T7D5_MAIZE	Cell growth defect factor 2				G
TraesCS4D01G316800	tr|I6XH45|I6XH45_9CARY	NAC domain-containing protein	PF02365: No apical meristem (NAM) protein	IPR003441: NAC domain	GO:0003677 MF: DNA binding;GO:0006355 BP: regulation of transcription, DNA-templated	G	PF02365	IPR003441	GO:0003677; GO:0006355
TraesCS4D01G316900	tr|D6MJW2|D6MJW2_9ASPA	Transcription factor	PF00170: bZIP transcription factor	IPR004827: Basic-leucine zipper domain	GO:0003700 MF: transcription factor activity, sequence-specific DNA binding;GO:0006355 BP: regulation of transcription, DNA-templated;GO:0043565 MF: sequence-specific DNA binding	G	PF00170	IPR004827	GO:0003700; GO:0006355; GO:0043565
TraesCS4D01G317000	tr|K7W397|K7W397_MAIZE	SMAD/FHA domain-containing family protein				G
TraesCS5B01G434500	tr|G7L3L5|G7L3L5_MEDTR	Ripening related protein family		IPR009009: RlpA-like protein, double-psi beta-barrel domain		G		IPR009009
TraesCS5B01G434600	tr|G7L460|G7L460_MEDTR	Ripening related protein family		IPR009009: RlpA-like protein, double-psi beta-barrel domain		G		IPR009009
TraesCS5B01G434700	tr|G7L460|G7L460_MEDTR	Ripening related protein family		IPR009009: RlpA-like protein, double-psi beta-barrel domain		G		IPR009009
TraesCS5B01G434800	tr|G7L460|G7L460_MEDTR	Ripening related protein family		IPR009009: RlpA-like protein, double-psi beta-barrel domain		G		IPR009009
TraesCS5B01G434900	tr|G7L3M5|G7L3M5_MEDTR	Ripening related protein family		IPR009009: RlpA-like protein, double-psi beta-barrel domain		G		IPR009009
TraesCS5B01G435000	tr|A0A089QAC9|A0A089QAC9_9POAL	Glutathione S-transferase	PF02798: Glutathione S-transferase, N-terminal domain; PF00043: Glutathione S-transferase, C-terminal domain	IPR004045: Glutathione S-transferase, N-terminal; IPR004046: Glutathione S-transferase, C-terminal; IPR010987: Glutathione S-transferase, C-terminal-like; IPR012336: Thioredoxin-like fold	GO:0005515 MF: protein binding	G	PF02798; PF00043	IPR004045; IPR004046; IPR010987; IPR012336	GO:0005515
TraesCS5B01G435100	tr|B6UDW9|B6UDW9_MAIZE	Lipid transfer protein	PF14368: Probable lipid transfer	IPR016140: Bifunctional inhibitor/plant lipid transfer protein/seed storage helical domain		G	PF14368	IPR016140
TraesCS5B01G435200	tr|A0A061E3T5|A0A061E3T5_THECC	HXXXD-type acyl-transferase family protein, putative	PF02458: Transferase family	IPR003480: Transferase	GO:0016747 MF: transferase activity, transferring acyl groups other than amino-acyl groups	G	PF02458	IPR003480	GO:0016747
TraesCS5B01G435300	tr|A0A1D5ZAL9|A0A1D5ZAL9_WHEAT	Glycosyltransferase	PF00201: UDP-glucoronosyl and UDP-glucosyl transferase	IPR002213: UDP-glucuronosyl/UDP-glucosyltransferase	GO:0008152 BP: metabolic process;GO:0016758 MF: transferase activity, transferring hexosyl groups	G	PF00201	IPR002213	GO:0008152; GO:0016758
TraesCS5B01G435400	sp|O53021|PPIA_DICD3	Peptidyl-prolyl cis-trans isomerase A				G
TraesCS5B01G435500	tr|B6UDW9|B6UDW9_MAIZE	Lipid transfer protein	PF14368: Probable lipid transfer	IPR000528: Plant lipid transfer protein/Par allergen; IPR016140: Bifunctional inhibitor/plant lipid transfer protein/seed storage helical domain	GO:0006869 BP: lipid transport;GO:0008289 MF: lipid binding	G	PF14368	IPR000528; IPR016140	GO:0006869; GO:0008289
TraesCS5B01G435600	tr|B6UDW9|B6UDW9_MAIZE	Lipid transfer protein	PF14368: Probable lipid transfer	IPR000528: Plant lipid transfer protein/Par allergen; IPR016140: Bifunctional inhibitor/plant lipid transfer protein/seed storage helical domain	GO:0006869 BP: lipid transport;GO:0008289 MF: lipid binding	G	PF14368	IPR000528; IPR016140	GO:0006869; GO:0008289
TraesCS5B01G435700	AT2G02103	1	Ta11-like non-LTR retrotransposon	PF14111: Domain of unknown function (DUF4283); PF14392: Zinc knuckle	IPR001878: Zinc finger, CCHC-type; IPR025558: Domain of unknown function DUF4283; IPR025836: Zinc knuckle CX2CX4HX4C	GO:0003676 MF: nucleic acid binding;GO:0008270 MF: zinc ion binding	TE	PF14111; PF14392	IPR001878; IPR025558; IPR025836	GO:0003676; GO:0008270
TraesCS5B01G435800	tr|B6UDW9|B6UDW9_MAIZE	Lipid transfer protein	PF14368: Probable lipid transfer	IPR016140: Bifunctional inhibitor/plant lipid transfer protein/seed storage helical domain		G	PF14368	IPR016140
TraesCS5B01G435900	tr|B6UDW9|B6UDW9_MAIZE	Lipid transfer protein	PF14368: Probable lipid transfer	IPR000528: Plant lipid transfer protein/Par allergen; IPR016140: Bifunctional inhibitor/plant lipid transfer protein/seed storage helical domain	GO:0006869 BP: lipid transport;GO:0008289 MF: lipid binding	G	PF14368	IPR000528; IPR016140	GO:0006869; GO:0008289
TraesCS5B01G436000	tr|B6UDW9|B6UDW9_MAIZE	Lipid transfer protein	PF14368: Probable lipid transfer	IPR016140: Bifunctional inhibitor/plant lipid transfer protein/seed storage helical domain		G	PF14368	IPR016140
TraesCS5B01G436100	tr|M8ASU4|M8ASU4_AEGTA	Non-specific lipid-transfer protein-like protein	PF14368: Probable lipid transfer	IPR000528: Plant lipid transfer protein/Par allergen; IPR016140: Bifunctional inhibitor/plant lipid transfer protein/seed storage helical domain	GO:0006869 BP: lipid transport;GO:0008289 MF: lipid binding	G	PF14368	IPR000528; IPR016140	GO:0006869; GO:0008289
TraesCS5B01G436200	AT3G18773	1	RING/U-box superfamily protein				G
TraesCS5B01G436300	tr|A0A1D5YXE1|A0A1D5YXE1_WHEAT	Glycosyltransferase	PF00201: UDP-glucoronosyl and UDP-glucosyl transferase	IPR002213: UDP-glucuronosyl/UDP-glucosyltransferase	GO:0008152 BP: metabolic process;GO:0016758 MF: transferase activity, transferring hexosyl groups	G	PF00201	IPR002213	GO:0008152; GO:0016758
TraesCS5B01G436400	tr|A0A1D5YXE0|A0A1D5YXE0_WHEAT	Glycosyltransferase	PF00201: UDP-glucoronosyl and UDP-glucosyl transferase	IPR002213: UDP-glucuronosyl/UDP-glucosyltransferase	GO:0008152 BP: metabolic process;GO:0016758 MF: transferase activity, transferring hexosyl groups	G	PF00201	IPR002213	GO:0008152; GO:0016758
TraesCS5B01G436500	tr|A0A1D5YXD9|A0A1D5YXD9_WHEAT	Glycosyltransferase	PF00201: UDP-glucoronosyl and UDP-glucosyl transferase	IPR002213: UDP-glucuronosyl/UDP-glucosyltransferase	GO:0008152 BP: metabolic process;GO:0016758 MF: transferase activity, transferring hexosyl groups	G	PF00201	IPR002213	GO:0008152; GO:0016758
TraesCS5B01G436600	tr|G7K519|G7K519_MEDTR	Lipid transfer protein	PF14368: Probable lipid transfer	IPR016140: Bifunctional inhibitor/plant lipid transfer protein/seed storage helical domain		G	PF14368	IPR016140
TraesCS5B01G436700	tr|B6UDW9|B6UDW9_MAIZE	Lipid transfer protein	PF14368: Probable lipid transfer	IPR016140: Bifunctional inhibitor/plant lipid transfer protein/seed storage helical domain		G	PF14368	IPR016140
TraesCS5B01G436800	tr|Q852L7|Q852L7_ORYSJ	Acetyltransferase, GNAT family protein, expressed	PF13302: Acetyltransferase (GNAT) domain	IPR000182: GNAT domain; IPR016181: Acyl-CoA N-acyltransferase	GO:0008080 MF: N-acetyltransferase activity	G	PF13302	IPR000182; IPR016181	GO:0008080
TraesCS5B01G436900	tr|Q852L8|Q852L8_ORYSJ	Acetyltransferase, GNAT family protein, expressed	PF13302: Acetyltransferase (GNAT) domain	IPR000182: GNAT domain; IPR016181: Acyl-CoA N-acyltransferase	GO:0008080 MF: N-acetyltransferase activity	G	PF13302	IPR000182; IPR016181	GO:0008080
TraesCS5B01G437000	tr|Q852L7|Q852L7_ORYSJ	Acetyltransferase, GNAT family protein, expressed	PF13302: Acetyltransferase (GNAT) domain	IPR000182: GNAT domain; IPR016181: Acyl-CoA N-acyltransferase	GO:0008080 MF: N-acetyltransferase activity	G	PF13302	IPR000182; IPR016181	GO:0008080
TraesCS5B01G437100	tr|A0A1D5ZWQ6|A0A1D5ZWQ6_WHEAT	Glutamate dehydrogenase	PF02812: Glu/Leu/Phe/Val dehydrogenase, dimerisation domain; PF00208: Glutamate/Leucine/Phenylalanine/Valine dehydrogenase	IPR006095: Glutamate/phenylalanine/leucine/valine dehydrogenase; IPR006096: Glutamate/phenylalanine/leucine/valine dehydrogenase, C-terminal; IPR006097: Glutamate/phenylalanine/leucine/valine dehydrogenase, dimerisation domain; IPR016040: NAD(P)-binding domain; IPR033524: Leu/Phe/Val dehydrogenases active site	GO:0006520 BP: cellular amino acid metabolic process;GO:0016491 MF: oxidoreductase activity;GO:0055114 BP: oxidation-reduction process	G	PF02812; PF00208	IPR006095; IPR006096; IPR006097; IPR016040; IPR033524	GO:0006520; GO:0016491; GO:0055114
TraesCS5B01G437200	sp|Q2NFZ3|RS13_METST	30S ribosomal protein S13	PF00416: Ribosomal protein S13/S18	IPR001892: Ribosomal protein S13; IPR010979: Ribosomal protein S13-like, H2TH; IPR018269: Ribosomal protein S13, conserved site; IPR027437: 30s ribosomal protein S13, C-terminal	GO:0003676 MF: nucleic acid binding;GO:0003723 MF: RNA binding;GO:0003735 MF: structural constituent of ribosome;GO:0005622 CC: intracellular;GO:0005840 CC: ribosome;GO:0006412 BP: translation	G	PF00416	IPR001892; IPR010979; IPR018269; IPR027437	GO:0003676; GO:0003723; GO:0003735; GO:0005622; GO:0005840; GO:0006412
TraesCS5B01G437300	tr|A0A0E0I273|A0A0E0I273_ORYNI	Serine/threonine-protein kinase	PF01453: D-mannose binding lectin; PF00954: S-locus glycoprotein domain; PF08276: PAN-like domain; PF07714: Protein tyrosine kinase	IPR000719: Protein kinase domain; IPR000858: S-locus glycoprotein domain; IPR001245: Serine-threonine/tyrosine-protein kinase, catalytic domain; IPR001480: Bulb-type lectin domain; IPR003609: PAN/Apple domain; IPR008271: Serine/threonine-protein kinase, active site; IPR011009: Protein kinase-like domain; IPR017441: Protein kinase, ATP binding site; IPR024171: S-receptor-like serine/threonine-prot…	GO:0004672 MF: protein kinase activity;GO:0004674 MF: protein serine/threonine kinase activity;GO:0005524 MF: ATP binding;GO:0006468 BP: protein phosphorylation;GO:0048544 BP: recognition of pollen	G	PF01453; PF00954; PF08276; PF07714	IPR000719; IPR000858; IPR001245; IPR001480; IPR003609; IPR008271; IPR011009; IPR017441; IPR024171	GO:0004672; GO:0004674; GO:0005524; GO:0006468; GO:0048544
TraesCS5B01G437400	tr|Q6F378|Q6F378_ORYSJ	5'-3' exoribonuclease, putative, expressed	PF03159: XRN 5'-3' exonuclease N-terminus; PF00098: Zinc knuckle	IPR001878: Zinc finger, CCHC-type; IPR004859: Putative 5-3 exonuclease	GO:0003676 MF: nucleic acid binding;GO:0004527 MF: exonuclease activity;GO:0008270 MF: zinc ion binding	TE?	PF03159; PF00098	IPR001878; IPR004859	GO:0003676; GO:0004527; GO:0008270
TraesCS5B01G437500	tr|A0A1D1XG88|A0A1D1XG88_9ARAE	Protein FRIGIDA	PF07899: Frigida-like protein	IPR012474: Frigida-like		G	PF07899	IPR012474
TraesCS5B01G437600	tr|Q7XED4|Q7XED4_ORYSJ	BTB/POZ domain containing protein, expressed	PF00651: BTB/POZ domain	IPR000210: BTB/POZ domain; IPR011333: SKP1/BTB/POZ domain	GO:0005515 MF: protein binding	G	PF00651	IPR000210; IPR011333	GO:0005515
TraesCS5B01G437700	tr|Q337Z5|Q337Z5_ORYSJ	BTB/POZ domain containing protein	PF00917: MATH domain; PF00651: BTB/POZ domain	IPR000210: BTB/POZ domain; IPR002083: MATH/TRAF domain; IPR008974: TRAF-like; IPR011333: SKP1/BTB/POZ domain	GO:0005515 MF: protein binding	G	PF00917; PF00651	IPR000210; IPR002083; IPR008974; IPR011333	GO:0005515
TraesCS5B01G437800	tr|Q7XEB4|Q7XEB4_ORYSJ	BTB/POZ domain containing protein, expressed	PF00917: MATH domain; PF00651: BTB/POZ domain	IPR000210: BTB/POZ domain; IPR002083: MATH/TRAF domain; IPR008974: TRAF-like; IPR011333: SKP1/BTB/POZ domain	GO:0005515 MF: protein binding	G	PF00917; PF00651	IPR000210; IPR002083; IPR008974; IPR011333	GO:0005515
TraesCS5B01G437900	tr|Q7XEG1|Q7XEG1_ORYSJ	BTB/POZ domain containing protein	PF00917: MATH domain; PF00651: BTB/POZ domain	IPR000210: BTB/POZ domain; IPR002083: MATH/TRAF domain; IPR008974: TRAF-like; IPR011333: SKP1/BTB/POZ domain	GO:0005515 MF: protein binding	G	PF00917; PF00651	IPR000210; IPR002083; IPR008974; IPR011333	GO:0005515
TraesCS5B01G438000	tr|Q7XEG2|Q7XEG2_ORYSJ	BTB/POZ domain containing protein	PF00651: BTB/POZ domain	IPR000210: BTB/POZ domain; IPR011333: SKP1/BTB/POZ domain	GO:0005515 MF: protein binding	G	PF00651	IPR000210; IPR011333	GO:0005515
TraesCS5B01G438100	tr|Q7XEB4|Q7XEB4_ORYSJ	BTB/POZ domain containing protein, expressed	PF00917: MATH domain; PF00651: BTB/POZ domain	IPR000210: BTB/POZ domain; IPR002083: MATH/TRAF domain; IPR008974: TRAF-like; IPR011333: SKP1/BTB/POZ domain	GO:0005515 MF: protein binding	G	PF00917; PF00651	IPR000210; IPR002083; IPR008974; IPR011333	GO:0005515
TraesCS5B01G438200	tr|Q2R115|Q2R115_ORYSJ	BTB/POZ domain containing protein, expressed	PF00651: BTB/POZ domain	IPR000210: BTB/POZ domain; IPR011333: SKP1/BTB/POZ domain	GO:0005515 MF: protein binding	G	PF00651	IPR000210; IPR011333	GO:0005515
TraesCS5B01G438300	tr|Q7XED4|Q7XED4_ORYSJ	BTB/POZ domain containing protein, expressed	PF00651: BTB/POZ domain	IPR000210: BTB/POZ domain; IPR011333: SKP1/BTB/POZ domain	GO:0005515 MF: protein binding	G	PF00651	IPR000210; IPR011333	GO:0005515
TraesCS5B01G438400	tr|Q337Z5|Q337Z5_ORYSJ	BTB/POZ domain containing protein	PF00917: MATH domain; PF00651: BTB/POZ domain	IPR000210: BTB/POZ domain; IPR002083: MATH/TRAF domain; IPR008974: TRAF-like; IPR011333: SKP1/BTB/POZ domain	GO:0005515 MF: protein binding	G	PF00917; PF00651	IPR000210; IPR002083; IPR008974; IPR011333	GO:0005515
TraesCS5B01G438500	tr|Q7XEC2|Q7XEC2_ORYSJ	BTB/POZ domain containing protein, expressed	PF00917: MATH domain; PF00651: BTB/POZ domain	IPR000210: BTB/POZ domain; IPR002083: MATH/TRAF domain; IPR008974: TRAF-like; IPR011333: SKP1/BTB/POZ domain	GO:0005515 MF: protein binding	G	PF00917; PF00651	IPR000210; IPR002083; IPR008974; IPR011333	GO:0005515
TraesCS6B01G350700	tr|A0A199V178|A0A199V178_ANACO	SprT-like domain-containing protein Spartan	PF10263: SprT-like family	IPR006640: SprT-like		G	PF10263	IPR006640
TraesCS6B01G350800	tr|M8BNJ5|M8BNJ5_AEGTA	RNA polymerase-associated CTR9-like protein	PF13424: Tetratricopeptide repeat; PF13181: Tetratricopeptide repeat	IPR011990: Tetratricopeptide-like helical domain; IPR013026: Tetratricopeptide repeat-containing domain; IPR019734: Tetratricopeptide repeat	GO:0005515 MF: protein binding	G	PF13424; PF13181	IPR011990; IPR013026; IPR019734	GO:0005515
TraesCS6B01G350900	tr|M7Z6W9|M7Z6W9_TRIUA	Galactoside 2-alpha-L-fucosyltransferase	PF03254: Xyloglucan fucosyltransferase	IPR004938: Xyloglucan fucosyltransferase	GO:0008107 MF: galactoside 2-alpha-L-fucosyltransferase activity;GO:0016020 CC: membrane;GO:0042546 BP: cell wall biogenesis	G	PF03254	IPR004938	GO:0008107; GO:0016020; GO:0042546
TraesCS6B01G351000	tr|M8C4X7|M8C4X7_AEGTA	Galactoside 2-alpha-L-fucosyltransferase	PF03254: Xyloglucan fucosyltransferase	IPR004938: Xyloglucan fucosyltransferase	GO:0008107 MF: galactoside 2-alpha-L-fucosyltransferase activity;GO:0016020 CC: membrane;GO:0042546 BP: cell wall biogenesis	G	PF03254	IPR004938	GO:0008107; GO:0016020; GO:0042546
TraesCS6B01G351100	tr|A0A1D6ANQ5|A0A1D6ANQ5_WHEAT	Peroxidase	PF00141: Peroxidase	IPR000823: Plant peroxidase; IPR002016: Haem peroxidase, plant/fungal/bacterial; IPR010255: Haem peroxidase; IPR019793: Peroxidases heam-ligand binding site	GO:0004601 MF: peroxidase activity;GO:0006979 BP: response to oxidative stress;GO:0020037 MF: heme binding;GO:0055114 BP: oxidation-reduction process	G	PF00141	IPR000823; IPR002016; IPR010255; IPR019793	GO:0004601; GO:0006979; GO:0020037; GO:0055114
TraesCS6B01G351200	tr|M8BVT4|M8BVT4_AEGTA	Galactoside 2-alpha-L-fucosyltransferase	PF03254: Xyloglucan fucosyltransferase	IPR004938: Xyloglucan fucosyltransferase	GO:0008107 MF: galactoside 2-alpha-L-fucosyltransferase activity;GO:0016020 CC: membrane;GO:0042546 BP: cell wall biogenesis	G	PF03254	IPR004938	GO:0008107; GO:0016020; GO:0042546
TraesCS6B01G351300	tr|N1R5U2|N1R5U2_AEGTA	Galactoside 2-alpha-L-fucosyltransferase	PF03254: Xyloglucan fucosyltransferase	IPR004938: Xyloglucan fucosyltransferase	GO:0008107 MF: galactoside 2-alpha-L-fucosyltransferase activity;GO:0016020 CC: membrane;GO:0042546 BP: cell wall biogenesis	G	PF03254	IPR004938	GO:0008107; GO:0016020; GO:0042546
TraesCS6B01G351400	tr|M7YMN0|M7YMN0_TRIUA	Galactoside 2-alpha-L-fucosyltransferase	PF03254: Xyloglucan fucosyltransferase	IPR004938: Xyloglucan fucosyltransferase	GO:0008107 MF: galactoside 2-alpha-L-fucosyltransferase activity;GO:0016020 CC: membrane;GO:0042546 BP: cell wall biogenesis	G	PF03254	IPR004938	GO:0008107; GO:0016020; GO:0042546
TraesCS6B01G351500	tr|A0A061DL35|A0A061DL35_THECC	CAI-1 autoinducer sensor kinase/phosphatase cqsS isoform 1				G
TraesCS6B01G351600	AT5G20400	1	2-oxoglutarate (2OG) and Fe(II)-dependent oxygenase superfamily protein	PF14226: non-haem dioxygenase in morphine synthesis N-terminal; PF03171: 2OG-Fe(II) oxygenase superfamily	IPR005123: Oxoglutarate/iron-dependent dioxygenase; IPR026992: Non-haem dioxygenase N-terminal domain; IPR027443: Isopenicillin N synthase-like	GO:0016491 MF: oxidoreductase activity;GO:0055114 BP: oxidation-reduction process	G	PF14226; PF03171	IPR005123; IPR026992; IPR027443	GO:0016491; GO:0055114
TraesCS6B01G351700	tr|A0A061DGD6|A0A061DGD6_THECC	Plant cadmium resistance 2	PF04749: PLAC8 family	IPR006461: PLAC8 motif-containing protein		G	PF04749	IPR006461
TraesCS6B01G351800	tr|B9I2F7|B9I2F7_POPTR	Calcium binding family protein	PF13202: EF hand	IPR002048: EF-hand domain; IPR011992: EF-hand domain pair; IPR018247: EF-Hand 1, calcium-binding site	GO:0005509 MF: calcium ion binding	G	PF13202	IPR002048; IPR011992; IPR018247	GO:0005509
TraesCS6B01G351900	AT3G19210	1	DNA repair/recombination protein	PF00176: SNF2 family N-terminal domain; PF00271: Helicase conserved C-terminal domain	IPR000330: SNF2-related, N-terminal domain; IPR001650: Helicase, C-terminal; IPR014001: Helicase superfamily 1/2, ATP-binding domain; IPR027417: P-loop containing nucleoside triphosphate hydrolase	GO:0005524 MF: ATP binding	G	PF00176; PF00271	IPR000330; IPR001650; IPR014001; IPR027417	GO:0005524
TraesCS6B01G352000	AT5G66800	1	membrane-associated kinase regulator-like protein				G
TraesCS6B01G352100	tr|A0A0G3BHR6|A0A0G3BHR6_WHEAT	Cyclin-dependent kinase inhibitor	PF02234: Cyclin-dependent kinase inhibitor	IPR003175: Cyclin-dependent kinase inhibitor	GO:0004861 MF: cyclin-dependent protein serine/threonine kinase inhibitor activity;GO:0005634 CC: nucleus;GO:0007050 BP: cell cycle arrest	G	PF02234	IPR003175	GO:0004861; GO:0005634; GO:0007050
TraesCS7A01G358700	tr|A0A0Q3RZB4|A0A0Q3RZB4_BRADI	Serine/threonine-protein phosphatase 2A 55 kDa regulatory subunit B	PF00400: WD domain, G-beta repeat	IPR000009: Protein phosphatase 2A regulatory subunit PR55; IPR001680: WD40 repeat; IPR015943: WD40/YVTN repeat-like-containing domain; IPR017986: WD40-repeat-containing domain; IPR018067: Protein phosphatase 2A regulatory subunit PR55, conserved site; IPR019775: WD40 repeat, conserved site	GO:0000159 CC: protein phosphatase type 2A complex;GO:0005515 MF: protein binding;GO:0019888 MF: protein phosphatase regulator activity	G	PF00400	IPR000009; IPR001680; IPR015943; IPR017986; IPR018067; IPR019775	GO:0000159; GO:0005515; GO:0019888
TraesCS7A01G358800	tr|Q6TY49|Q6TY49_HYDMC	Reductase 1	PF00248: Aldo/keto reductase family	IPR018170: Aldo/keto reductase, conserved site; IPR020471: Aldo/keto reductase; IPR023210: NADP-dependent oxidoreductase domain	GO:0016491 MF: oxidoreductase activity;GO:0055114 BP: oxidation-reduction process	G	PF00248	IPR018170; IPR020471; IPR023210	GO:0016491; GO:0055114
TraesCS7A01G358900	tr|A0A1D6BR62|A0A1D6BR62_WHEAT	O-acyltransferase	PF03062: MBOAT, membrane-bound O-acyltransferase family	IPR004299: Membrane bound O-acyl transferase, MBOAT; IPR014371: Sterol O-acyltransferase, ACAT/DAG/ARE types; IPR027251: Diacylglycerol O-acyltransferase 1	GO:0004144 MF: diacylglycerol O-acyltransferase activity;GO:0008374 MF: O-acyltransferase activity;GO:0019432 BP: triglyceride biosynthetic process	G	PF03062	IPR004299; IPR014371; IPR027251	GO:0004144; GO:0008374; GO:0019432
TraesCS7A01G359000	tr|G7IS34|G7IS34_MEDTR	DUF3511 domain protein	PF12023: Domain of unknown function (DUF3511)	IPR021899: Protein of unknown function DUF3511		G	PF12023	IPR021899
TraesCS7A01G359100	tr|B9T5V7|B9T5V7_RICCO	WD-repeat protein, putative				G
TraesCS7A01G359200	tr|A0A0B0MZK7|A0A0B0MZK7_GOSAR	Topless-related 2-like protein				G
TraesCS7A01G359300	tr|C0SW26|C0SW26_SOYBN	Receptor-like kinase	PF13855: Leucine rich repeat; PF07714: Protein tyrosine kinase	IPR000719: Protein kinase domain; IPR001245: Serine-threonine/tyrosine-protein kinase, catalytic domain; IPR001611: Leucine-rich repeat; IPR011009: Protein kinase-like domain; IPR032675: Leucine-rich repeat domain, L domain-like	GO:0004672 MF: protein kinase activity;GO:0005515 MF: protein binding;GO:0005524 MF: ATP binding;GO:0006468 BP: protein phosphorylation	G	PF13855; PF07714	IPR000719; IPR001245; IPR001611; IPR011009; IPR032675	GO:0004672; GO:0005515; GO:0005524; GO:0006468
TraesCS7A01G359400	tr|B9HLY6|B9HLY6_POPTR	Hydrophobic family protein				G
TraesCS7A01G359500	AT5G04885	3	Glycosyl hydrolase family protein				G
TraesCS7A01G359600	tr|A0A140GAD7|A0A140GAD7_ARACU	Acetyl-coenzyme A carboxylase carboxyl transferase subunit beta, chloroplastic				G
TraesCS7A01G359700	tr|G7JHH4|G7JHH4_MEDTR	Beta-glucosidase	PF00232: Glycosyl hydrolase family 1	IPR001360: Glycoside hydrolase family 1; IPR017853: Glycoside hydrolase superfamily; IPR033132: Glycosyl hydrolases family 1, N-terminal conserved site	GO:0004553 MF: hydrolase activity, hydrolyzing O-glycosyl compounds;GO:0005975 BP: carbohydrate metabolic process	G	PF00232	IPR001360; IPR017853; IPR033132	GO:0004553; GO:0005975
TraesCS7A01G359800	tr|Q9XEA7|Q9XEA7_ORYSA	Cysteine synthase	PF00291: Pyridoxal-phosphate dependent enzyme	IPR001926: Tryptophan synthase beta subunit-like PLP-dependent enzyme; IPR005856: Cysteine synthase; IPR005859: Cysteine synthase CysK	GO:0004124 MF: cysteine synthase activity;GO:0006535 BP: cysteine biosynthetic process from serine	G	PF00291	IPR001926; IPR005856; IPR005859	GO:0004124; GO:0006535
TraesCS7A01G359900	AT1G16820	1	vacuolar ATP synthase catalytic subunit-related / V-ATPase-related / vacuolar proton pump-like protein				G
TraesCS7A01G360000	AT1G16820	1	vacuolar ATP synthase catalytic subunit-related / V-ATPase-related / vacuolar proton pump-like protein				G
TraesCS7A01G360100	AT1G16820	1	vacuolar ATP synthase catalytic subunit-related / V-ATPase-related / vacuolar proton pump-like protein				G
TraesCS7A01G360200	tr|B9HVM9|B9HVM9_POPTR	Pentatricopeptide repeat-containing family protein	PF13041: PPR repeat family; PF01535: PPR repeat; PF12854: PPR repeat	IPR002885: Pentatricopeptide repeat; IPR011990: Tetratricopeptide-like helical domain	GO:0005515 MF: protein binding	G	PF13041; PF01535; PF12854	IPR002885; IPR011990	GO:0005515
TraesCS7A01G360300	tr|B9RQR5|B9RQR5_RICCO	Cytochrome P450, putative	PF00067: Cytochrome P450	IPR001128: Cytochrome P450; IPR002401: Cytochrome P450, E-class, group I; IPR017972: Cytochrome P450, conserved site	GO:0005506 MF: iron ion binding;GO:0016705 MF: oxidoreductase activity, acting on paired donors, with incorporation or reduction of molecular oxygen;GO:0020037 MF: heme binding;GO:0055114 BP: oxidation-reduction process	G	PF00067	IPR001128; IPR002401; IPR017972	GO:0005506; GO:0016705; GO:0020037; GO:0055114
TraesCS7A01G360400	tr|U5GR99|U5GR99_POPTR	Heat shock transcription factor family protein	PF00447: HSF-type DNA-binding	IPR000232: Heat shock factor (HSF)-type, DNA-binding; IPR011991: Winged helix-turn-helix DNA-binding domain	GO:0003700 MF: transcription factor activity, sequence-specific DNA binding;GO:0005634 CC: nucleus;GO:0006355 BP: regulation of transcription, DNA-templated;GO:0043565 MF: sequence-specific DNA binding	G	PF00447	IPR000232; IPR011991	GO:0003700; GO:0005634; GO:0006355; GO:0043565
TraesCS7A01G360500	tr|A0A061GC14|A0A061GC14_THECC	SMAD/FHA domain-containing protein, putative		IPR008984: SMAD/FHA domain	GO:0005515 MF: protein binding	G		IPR008984	GO:0005515
TraesCS7A01G360600	sp|Q3Z0N3|YEDQ_SHISS	Cellulose synthesis regulatory protein				G
TraesCS7B01G044200	tr|A0A1D6CJF6|A0A1D6CJF6_WHEAT	Acyl-coenzyme A oxidase	PF02770: Acyl-CoA dehydrogenase, middle domain; PF00441: Acyl-CoA dehydrogenase, C-terminal domain; PF01756: Acyl-CoA oxidase	IPR002655: Acyl-CoA oxidase, C-terminal; IPR006091: Acyl-CoA oxidase/dehydrogenase, central domain; IPR009075: Acyl-CoA dehydrogenase/oxidase C-terminal; IPR009100: Acyl-CoA dehydrogenase/oxidase, N-terminal and middle domain; IPR012258: Acyl-CoA oxidase; IPR013786: Acyl-CoA dehydrogenase/oxidase, N-terminal	GO:0003995 MF: acyl-CoA dehydrogenase activity;GO:0003997 MF: acyl-CoA oxidase activity;GO:0005777 CC: peroxisome;GO:0006631 BP: fatty acid metabolic process;GO:0006635 BP: fatty acid beta-oxidation;GO:0008152 BP: metabolic process;GO:0016627 MF: oxidoreductase activity, acting on the CH-CH group of donors;GO:0050660 MF: flavin adenine dinucleotide binding;GO:0055114 BP: oxidation-reduction proce…	G	PF02770; PF00441; PF01756	IPR002655; IPR006091; IPR009075; IPR009100; IPR012258; IPR013786	GO:0003995; GO:0003997; GO:0005777; GO:0006631; GO:0006635; GO:0008152; GO:0016627; GO:0050660; GO:0055114
TraesCS7B01G044300	tr|A0A151UF79|A0A151UF79_CAJCA	Ubiquitin	PF00240: Ubiquitin family	IPR000626: Ubiquitin domain; IPR019954: Ubiquitin conserved site; IPR019956: Ubiquitin; IPR029071: Ubiquitin-related domain	GO:0005515 MF: protein binding	G	PF00240	IPR000626; IPR019954; IPR019956; IPR029071	GO:0005515
TraesCS7B01G044400	tr|A0A1E5WIH2|A0A1E5WIH2_9POAL	Aberrant root formation protein 4	PF08568: Uncharacterised protein family, YAP/Alf4/glomulin	IPR011989: Armadillo-like helical; IPR013877: YAP-binding/ALF4/Glomulin; IPR016024: Armadillo-type fold	GO:0005488 MF: binding	G	PF08568	IPR011989; IPR013877; IPR016024	GO:0005488
TraesCS7B01G044500	tr|Q8RXE2|Q8RXE2_ARATH	Lysine ketoglutarate reductase trans-splicing protein (DUF707)	PF05212: Protein of unknown function (DUF707)	IPR007877: Protein of unknown function DUF707		G	PF05212	IPR007877
TraesCS7B01G044600	tr|B6TW94|B6TW94_MAIZE	F-box domain containing protein		IPR001810: F-box domain	GO:0005515 MF: protein binding	TE?		IPR001810	GO:0005515
TraesCS7B01G044700	sp|Q5R9M9|S39A6_PONAB	Zinc transporter ZIP6				G
TraesCS7B01G044800	AT1G12170	1	F-box family protein		IPR001810: F-box domain	GO:0005515 MF: protein binding	TE?		IPR001810	GO:0005515
TraesCS7B01G044900	tr|A8MS56|A8MS56_ARATH	NAD(P)-binding Rossmann-fold superfamily protein				G
TraesCS7B01G045000	AT4G34430	4	DNA-binding family protein				G
TraesCS7B01G045100	tr|B9T2N5|B9T2N5_RICCO	Protein phosphatase 2c, putative	PF00481: Protein phosphatase 2C	IPR000222: PPM-type phosphatase, divalent cation binding; IPR001932: PPM-type phosphatase domain	GO:0003824 MF: catalytic activity;GO:0043169 MF: cation binding	G	PF00481	IPR000222; IPR001932	GO:0003824; GO:0043169
TraesCS7B01G045200	AT2G35130	3	Tetratricopeptide repeat (TPR)-like superfamily protein				G
TraesCS7B01G045300	sp|A9VMZ3|FENR2_BACWK	Ferredoxin--NADP reductase 2				G
TraesCS7B01G045400	tr|A0A0K9Q651|A0A0K9Q651_ZOSMR	Zinc import ATP-binding protein ZnuC	PF00005: ABC transporter	IPR003439: ABC transporter-like; IPR003593: AAA+ ATPase domain; IPR017871: ABC transporter, conserved site; IPR027417: P-loop containing nucleoside triphosphate hydrolase	GO:0005524 MF: ATP binding;GO:0016887 MF: ATPase activity	G	PF00005	IPR003439; IPR003593; IPR017871; IPR027417	GO:0005524; GO:0016887
TraesCS7B01G045500	AT2G33170	2	Leucine-rich repeat receptor-like protein kinase family protein	PF08263: Leucine rich repeat N-terminal domain; PF13855: Leucine rich repeat	IPR001611: Leucine-rich repeat; IPR003591: Leucine-rich repeat, typical subtype; IPR013210: Leucine-rich repeat-containing N-terminal, plant-type; IPR032675: Leucine-rich repeat domain, L domain-like	GO:0005515 MF: protein binding	G	PF08263; PF13855	IPR001611; IPR003591; IPR013210; IPR032675	GO:0005515
TraesCS7B01G045600	tr|B9SUC9|B9SUC9_RICCO	Receptor-kinase, putative	PF08263: Leucine rich repeat N-terminal domain; PF13855: Leucine rich repeat; PF00069: Protein kinase domain	IPR000719: Protein kinase domain; IPR001611: Leucine-rich repeat; IPR003591: Leucine-rich repeat, typical subtype; IPR008271: Serine/threonine-protein kinase, active site; IPR011009: Protein kinase-like domain; IPR013210: Leucine-rich repeat-containing N-terminal, plant-type; IPR032675: Leucine-rich repeat domain, L domain-like	GO:0004672 MF: protein kinase activity;GO:0005515 MF: protein binding;GO:0005524 MF: ATP binding;GO:0006468 BP: protein phosphorylation	G	PF08263; PF13855; PF00069	IPR000719; IPR001611; IPR003591; IPR008271; IPR011009; IPR013210; IPR032675	GO:0004672; GO:0005515; GO:0005524; GO:0006468
TraesCS7B01G045700	AT1G43190	3	polypyrimidine tract-binding protein 3				G
TraesCS7B01G045800	tr|F2DED3|F2DED3_HORVV	DNA topoisomerase	PF06839: GRF zinc finger	IPR010666: Zinc finger, GRF-type	GO:0008270 MF: zinc ion binding	G	PF06839	IPR010666	GO:0008270
TraesCS7B01G045900	tr|B9IML0|B9IML0_POPTR	Glycerol-3-phosphate transporter family protein	PF07690: Major Facilitator Superfamily	IPR000849: Sugar phosphate transporter; IPR011701: Major facilitator superfamily; IPR020846: Major facilitator superfamily domain	GO:0005215 MF: transporter activity;GO:0006810 BP: transport;GO:0016021 CC: integral component of membrane;GO:0055085 BP: transmembrane transport	G	PF07690	IPR000849; IPR011701; IPR020846	GO:0005215; GO:0006810; GO:0016021; GO:0055085
TraesCS7B01G046000	AT5G25265	1	Hyp O-arabinosyltransferase-like protein				G
TraesCS7B01G046100	sp|A3PV78|RPOB_MYCSJ	DNA-directed RNA polymerase subunit beta				G
TraesCS7B01G046200	tr|Q2QLW7|Q2QLW7_ORYSJ	Retrotransposon protein, putative, unclassified	PF14111: Domain of unknown function (DUF4283)	IPR025558: Domain of unknown function DUF4283		TE	PF14111	IPR025558
TraesCS7B01G046300	tr|A0A1D6CY58|A0A1D6CY58_WHEAT	Glycosyltransferase	PF00201: UDP-glucoronosyl and UDP-glucosyl transferase	IPR002213: UDP-glucuronosyl/UDP-glucosyltransferase	GO:0008152 BP: metabolic process;GO:0016758 MF: transferase activity, transferring hexosyl groups	G	PF00201	IPR002213	GO:0008152; GO:0016758
TraesCS7B01G046400	tr|A0A0A9FRF1|A0A0A9FRF1_ARUDO	Glycosyltransferase	PF00201: UDP-glucoronosyl and UDP-glucosyl transferase	IPR002213: UDP-glucuronosyl/UDP-glucosyltransferase	GO:0008152 BP: metabolic process;GO:0016758 MF: transferase activity, transferring hexosyl groups	G	PF00201	IPR002213	GO:0008152; GO:0016758
TraesCS7B01G046500	tr|A0A1B4XTF0|A0A1B4XTF0_9POAL	Protein PsbN	PF02468: Photosystem II reaction centre N protein (psbN)	IPR003398: Photosystem II PsbN	GO:0009523 CC: photosystem II;GO:0009539 CC: photosystem II reaction center;GO:0015979 BP: photosynthesis;GO:0016020 CC: membrane	G	PF02468	IPR003398	GO:0009523; GO:0009539; GO:0015979; GO:0016020
TraesCS7B01G046600	tr|A0A075W1R2|A0A075W1R2_AEGBI	Photosystem II reaction center protein T	PF01405: Photosystem II reaction centre T protein	IPR001743: Photosystem II PsbT	GO:0009523 CC: photosystem II;GO:0009539 CC: photosystem II reaction center;GO:0015979 BP: photosynthesis;GO:0016020 CC: membrane	G	PF01405	IPR001743	GO:0009523; GO:0009539; GO:0015979; GO:0016020
TraesCS7B01G046700	sp|F1N152|HTRA1_BOVIN	Serine protease HTRA1	PF13365: Trypsin-like peptidase domain	IPR001478: PDZ domain; IPR001940: Peptidase S1C; IPR009003: Peptidase S1, PA clan	GO:0004252 MF: serine-type endopeptidase activity;GO:0005515 MF: protein binding;GO:0006508 BP: proteolysis	G	PF13365	IPR001478; IPR001940; IPR009003	GO:0004252; GO:0005515; GO:0006508
TraesCS7B01G046800	sp|Q5ACU4|MED21_CANAL	Mediator of RNA polymerase II transcription subunit 21				G
TraesCS7B01G046900	tr|K3YLL0|K3YLL0_SETIT	Endoglucanase	PF00759: Glycosyl hydrolase family 9	IPR001701: Glycoside hydrolase family 9; IPR008928: Six-hairpin glycosidase-like; IPR018221: Glycoside hydrolase family 9, His active site	GO:0003824 MF: catalytic activity;GO:0004553 MF: hydrolase activity, hydrolyzing O-glycosyl compounds;GO:0005975 BP: carbohydrate metabolic process	G	PF00759	IPR001701; IPR008928; IPR018221	GO:0003824; GO:0004553; GO:0005975
TraesCS7B01G047000	tr|K3YLL0|K3YLL0_SETIT	Endoglucanase	PF00759: Glycosyl hydrolase family 9	IPR001701: Glycoside hydrolase family 9; IPR008928: Six-hairpin glycosidase-like; IPR018221: Glycoside hydrolase family 9, His active site	GO:0003824 MF: catalytic activity;GO:0004553 MF: hydrolase activity, hydrolyzing O-glycosyl compounds;GO:0005975 BP: carbohydrate metabolic process	G	PF00759	IPR001701; IPR008928; IPR018221	GO:0003824; GO:0004553; GO:0005975
